# Supplementary material for: Tracking immune dysregulation in COVID-19: lymphocyte dynamics from hospitalization to recovery
Source: Braz J Med Biol Res. 2025 Nov 14;58:e14960. doi: 10.1590/1414-431X2025e14960 (PMC12645439; doi:10.1590/1414-431X2025e14960)
Supplement: Supplementary file 1 [file 1414-431X-bjmbr-58-e14960-suppl.zip]

Archive with 4 entries (4 files):
- 14960 - Supplementary Table S2 .xlsx
- 14960 - Supplementary Table S3.xlsx
- 14960 - Supplementary Figures.pdf
- 14960 - Supplementary Table S1.xlsx
