# Supplementary material for: Tracking immune dysregulation in COVID-19: lymphocyte dynamics from hospitalization to recovery
Source: Braz J Med Biol Res. 2025 Nov 14;58:e14960. doi: 10.1590/1414-431X2025e14960 (PMC12645439; doi:10.1590/1414-431X2025e14960)
Supplement: Supplementary file 1 [file 1414-431X-bjmbr-58-e14960-suppl.zip › 14960 - Supplementary Table S2 .xlsx]

## Sheet: Guidance
Tab	Description - Stochastic analyses
A	Cluster Classification
B	Statistical description of comparisons of clusters

## Sheet: A
Cluster	Markers	Cell Type
1	CD8+ CD45RA+ CD57+	TCD8 Effector Memory RA Senescent
2	CD8+ CD45RA+ CD57+ CD38+	TCD8 Effector Memory RA Senescent Activated
3	CD8+ CD45RA+ PD-1+	TCD8 Effector Memory RA Exhausted
4	CD8+ CD45RA+ PD-1+ CD38+ HLA-DR+	TCD8 Effector Memory RA Exhausted Activated
5	CD4+ CCR7+ PD-1+ HLA-DR+	TCD4 Central Memory Exhausted Activated
6	CD8+ CD57+ HLA-DR+	TCD8 Effector Memory Senescent Activated
7	CD4+ CCR7+	TCD4 Central Memory
8	CD8+ CD57+	TCD8 Effector Memory Senescent
9	CD4+ CD45RA+ CCR7+	TCD4 Naïve
10	CD4+ CCR7+ CD38+	TCD4 Central Memory Activated
11	CD8+ PD-1+ CD38+ HLA-DR+	TCD8 Effector Memory Exhausted Activated

## Sheet: B
D0
Cluster	Critical (N = 14)	Non-critical (N = 34)	All patients (N = 48)	Health Control (N = 19)	P-value *	P-value **
Cluster 1	0.82 (0.02-10.37)	1.59 (0.06-4.66)	1.47 (0.03-4.91)	0.07 (0-2.63)	≥ 0.9	0.0892323
Cluster 2	0.99 (0.46-2.50)	1.54 (0.35-3.58)	1.02 (0.44-2.92)	0.07 (0.03-0.13)	0.658128	≤ 0.0001
Cluster 3	15.04 (9.46-20.50)	16.17 (9.42-22.34)	16.02 (9.55-22.02)	12.53 (8.67-17.73)	0.447301	0.147975
Cluster 4	1.30 (0.84-6.19)	1.47 (0.63-3.74)	1.44 (0.65-3.76)	0.43 (0.33-0.57)	0.742161	≤ 0.0001
Cluster 5	1.08 (0.94-1.85)	0.95 (0.49-1.48)	1.03 (0.63-1.49)	1.53 (1.03-5.43)	0.224784	0.00340107
Cluster 6	0.50 (0.12-1.73)	0.33 (0.10-1.04)	0.42 (0.11-1.19)	0.20 (0.10-0.63)	0.633489	0.312706
Cluster 7	36.95 (28.23-47.88)	42.54 (35.81-51.68)	42.19 (34.29-51.48)	61.97 (46.57-71.63)	0.166473	≤ 0.0001
Cluster 8	0.22 (0-3.48)	0.52 (0-1.77)	0.39 (0-1.84)	0 (0-0.67)	≥ 0.9	0.0583895
Cluster 9	2.52 (1.19-5.37)	3.07 (1.66-5.20)	2.72 (1.64-5.09)	2.40 (1.23-4.10)	0.609784	0.641197
Cluster 10	22.47 (13.09-34.50)	16.97 (11.52-22.48)	19.34 (11.69-24.54)	10.63 (5.03-23.43)	0.0612897	0.0321742
Cluster 11	2.77 (1.65-4.25)	2.74 (1.89-4.81)	2.74 (1.74-4.64)	0.90 (0.57-1.20)	0.83823	≤ 0.0001
D3
Cluster	Critical (N = 13)	Non-critical (N = 23)	All patients (N = 36)	Health Control (N = 19)	P-value *	P-value **
Cluster 1	0.80 (0.05-5.74)	2.17 (0.17-5.60)	1.77 (0.13-5.52)	0.07 (0-2.63)	0.382114	0.049506
Cluster 2	0.53 (0.35-1.90)	0.60 (0.23-1.47)	0.57 (0.24-1.49)	0.07 (0.03-0.13)	0.382236	≤ 0.0001
Cluster 3	14.17 (8.69-26.75)	17.33 (14.23-21.87)	17.18 (13.12-25.57)	12.53 (8.67-17.73)	0.856257	0.0329295
Cluster 4	1.43 (0.92-2.50)	1.87 (1-2.50)	1.74 (1-2.43)	0.43 (0.33-0.57)	0.419574	≤ 0.0001
Cluster 5	1.07 (0.67-1.77)	1.20 (0.97-2.03)	1.17 (0.92-1.96)	1.53 (1.03-5.43)	0.64446	0.0408265
Cluster 6	0.23 (0.09-1.04)	0.60 (0.40-1.23)	0.47 (0.23-1.10)	0.20 (0.10-0.63)	0.106029	0.13664
Cluster 7	38.13 (28.65-51.08)	45.23 (39.63-54.37)	44.15 (36.73-53.25)	61.97 (46.57-71.63)	0.161595	0.000285116
Cluster 8	0.10 (0-2.18)	0.27 (0-1.20)	0.25 (0-1.55)	0 (0-0.67)	0.772948	0.157659
Cluster 9	2.73 (1.02-3.60)	2.43 (1.30-4.73)	2.50 (1.31-4.11)	2.40 (1.23-4.10)	≥ 0.9	0.776991
Cluster 10	19.50 (14.52-43.07)	12.47 (9.73-21.90)	15.18 (11.88-260)	10.63 (5.03-23.43)	0.0154905	0.089285
Cluster 11	3.87 (1.83-5.24)	4.73 (2.83-7.77)	4 (2.83-6.61)	0.90 (0.57-1.20)	0.166504	≤ 0.0001
D7
Cluster	Critical (N = 11)	Non-critical (N = 11)	All patients (N = 22)	Health Control (N = 19)	P-value *	P-value **
Cluster 1	1.47 (0-8.97)	2.93 (0.97-8.47)	2.37 (0.25-8.60)	0.07 (0-2.63)	0.391962	0.0561664
Cluster 2	0.30 (0.10-0.97)	0.67 (0.13-0.77)	0.62 (0.10-0.85)	0.07 (0.03-0.13)	0.86931	0.000581551
Cluster 3	12.83 (9.73-22.50)	18.17 (15.47-20.40)	17.64 (10.89-20.93)	12.53 (8.67-17.73)	0.818175	0.122932
Cluster 4	1.53 (0.80-3.13)	1.20 (0.63-2.07)	1.39 (0.76-2.41)	0.43 (0.33-0.57)	0.411357	0.000165057
Cluster 5	1.53 (0.90-1.97)	1.07 (0.70-2.50)	1.48 (0.85-20)	1.53 (1.03-5.43)	≥ 0.9	0.129242
Cluster 6	0.53 (0.17-1.60)	0.70 (0.23-1.03)	0.62 (0.22-1.18)	0.20 (0.10-0.63)	≥ 0.9	0.0841348
Cluster 7	40.10 (26.23-49.97)	47.83 (41.97-52.60)	44.07 (37.30-51.05)	61.97 (46.57-71.63)	0.0940407	0.00242341
Cluster 8	0.10 (0-3.93)	1.27 (0.13-2.43)	0.90 (0-2.59)	0 (0-0.67)	0.690673	0.029835
Cluster 9	3.20 (1.47-6.10)	2.93 (1.83-4.07)	2.95 (1.75-4.56)	2.40 (1.23-4.10)	≥ 0.9	0.675694
Cluster 10	14.43 (13.53-26.67)	13.67 (10.67-20.70)	14.42 (12.37-22.17)	10.63 (5.03-23.43)	0.37536	0.110756
Cluster 11	5.47 (3.60-8.13)	4.03 (2.33-5.17)	4.65 (2.88-6.12)	0.90 (0.57-1.20)	0.0709515	≤ 0.0001
CS30
Cluster	Critical (N = 8)	Non-critical (N = 24)	All patients (N = 32)	Health Control (N = 19)	P-value *	P-value **
Cluster 1	2.12 (0.25-9.87)	1.99 (0.70-3.41)	1.99 (0.38-3.69)	0.07 (0-2.63)	0.556751	0.0273292
Cluster 2	0.17 (0.10-0.43)	0.20 (0.07-0.62)	0.17 (0.08-0.58)	0.07 (0.03-0.13)	≥ 0.9	0.00650889
Cluster 3	19.09 (12.81-20.83)	17.25 (10.61-21.01)	17.85 (11.18-21.01)	12.53 (8.67-17.73)	0.632142	0.0685121
Cluster 4	1.60 (1.15-2.50)	0.92 (0.66-1.86)	1.24 (0.74-1.97)	0.43 (0.33-0.57)	0.0980884	≤ 0.0001
Cluster 5	2.15 (1.33-3.47)	1.29 (1-2.45)	1.65 (1.09-2.64)	1.53 (1.03-5.43)	0.163464	0.359638
Cluster 6	1.33 (0.46-2.59)	0.39 (0.14-0.82)	0.49 (0.18-1.15)	0.20 (0.10-0.63)	0.0346492	0.163065
Cluster 7	49.42 (37.65-60.81)	53.30 (46.10-61.78)	52.90 (45.24-60.81)	61.97 (46.57-71.63)	0.459403	0.114553
Cluster 8	0.77 (0-3.84)	0.73 (0.17-1.50)	0.73 (0.06-1.67)	0 (0-0.67)	≥ 0.9	0.0225613
Cluster 9	3.15 (2.14-4.93)	2.29 (1.57-4.98)	2.84 (1.61-4.98)	2.40 (1.23-4.10)	0.239942	0.822679
Cluster 10	10.08 (9-13.28)	14.32 (8.36-20.33)	11.52 (8.94-18.09)	10.63 (5.03-23.43)	0.276602	0.711262
Cluster 11	3.29 (1.90-5.44)	1.83 (1.05-2.77)	2.35 (1.21-3.27)	0.90 (0.57-1.20)	0.0294531	0.000118543
* Critical vs Non-critical - Diferences between groups were assessed using the Mann–Whitney U test.
**All patients vs Health Controls -Diferences between groups were assessed using the Mann–Whitney U test.
