# Supplementary material for: Tracking immune dysregulation in COVID-19: lymphocyte dynamics from hospitalization to recovery
Source: Braz J Med Biol Res. 2025 Nov 14;58:e14960. doi: 10.1590/1414-431X2025e14960 (PMC12645439; doi:10.1590/1414-431X2025e14960)
Supplement: Supplementary file 1 [file 1414-431X-bjmbr-58-e14960-suppl.zip › 14960 - Supplementary Table S3.xlsx]

## Sheet: Guidance
Tab	Description - Conventional Analysis
A	TCD4+ Cells – Conventional Analysis
B	TCD4+ Cells – Conventional Time Series (All Patients)
C	TCD4+ Cells – Conventional Time Series (Critical)
D	TCD4+ Cells – Conventional Time Series (Non-Critical)
E	TCD4+ Cells – Conventional Analysis (Critical vs. Non-Critical at D0)
F	TCD4+ Cells – Conventional Analysis (Critical vs. Non-Critical at D3)
G	TCD4+ Cells – Conventional Analysis (Critical vs. Non-Critical at D7)
H	TCD4+ Cells – Conventional Analysis (Critical vs. Non-Critical at D30)
I	TCD8+ Cells – Conventional Analysis
J	TCD8+ Cells – Conventional Time Series (All Patients)
K	TCD8+ Cells – Conventional Time Series (Critical)
L	TCD8+ Cells – Conventional Time Series (Non-Critical)
M	TCD8+ Cells – Conventional Analysis (Critical vs. Non-Critical at D0)
N	TCD8+ Cells – Conventional Analysis (Critical vs. Non-Critical at D3)
O	TCD8+ Cells – Conventional Analysis (Critical vs. Non-Critical at D7)
P	TCD8+ Cells – Conventional Analysis (Critical vs. Non-Critical at D30)

## Sheet: A
Category	D0	D3	D7	CS30	HV	P-Value*	P-Value**	P-Value***	P-Value***
CD4	52.7 (42.8-63.4)	49.9 (41-63.5)	51.1 (42.5-59.7)	51.2 (42.2-59)	46.2 (32-55.3)	0.288	0.4369	0.5734	0.0561
CD45RA- CCR7+ (CM)	13.8 (9.1-20.6)	13 (8.9-17.4)	13.3 (10.2-18.7)	12.2 (7.7-17.1)	8.8 (5.2-15.5)	0.001	0.0371	0.0048	0.0144
CD45RA- CCR7+ HLA-DR- CD38+	33.2 (26.8-44.8)	33.7 (30.1-42.6)	35 (24.3-45.2)	30.2 (17.4-39.3)	33.2 (18.9-47.8)	0.243	0.1345	0.191	0.0298
CD45RA- CCR7+ HLA-DR+ CD38+	2.9 (1.3-5.9)	3.9 (1.9-8)	5.5 (3.5-10)	3 (1.8-5.9)	2.5 (1.1-8.2)	0.2668	0.1212	0.3052	0.4918
CD45RA- CCR7+ HLA-DR+ CD38-	1.1 (0.4-1.8)	0.9 (0.6-2.5)	1.6 (1.1-2.6)	2.2 (1.2-5.1)	1.7 (1.1-2.4)	0.021	0.1756	0.5908	0.0513
CD45RA- CCR7+ HLA-DR- CD38-	61.1 (48.4-68.6)	61.1 (38.1-65.5)	51.1 (43.9-68.6)	62 (51.6-70.4)	52.7 (48.9-63.1)	0.117	0.9616	0.8313	0.9392
CD45RA- CCR7+ PD-1- CD57+	0.4 (0.1-0.8)	0.4 (0-0.8)	0.4 (0.1-0.8)	0.5 (0.2-0.8)	0.2 (0.1-0.7)	0.123	0.0852	0.3325	0.0643
CD45RA- CCR7+ PD-1+ CD57+	0.5 (0.2-1.1)	0.5 (0.1-1.2)	0.7 (0.1-1.2)	0.6 (0.3-1.2)	0.4 (0-0.6)	0.186	0.5991	0.2706	0.7008
CD45RA- CCR7+ PD-1+ CD57-	6.1 (4.4-9.7)	7.7 (4.9-12)	7.5 (3.9-13.9)	7 (3-12.9)	4.3 (2.6-8.3)	0.541	0.2259	0.6645	0.4921
CD45RA- CCR7+ PD-1- CD57-	92.8 (87.7-94.5)	90 (83.9-93.5)	88.6 (80.9-93.7)	91.7 (80-94.5)	92.5 (87.3-96.5)	0.378	0.8027	0.9691	0.5994
CD45RA+ CCR7+ (Naïve)	21.7 (9.4-31.4)	22 (12-37.6)	20.3 (10.5-32.3)	16.9 (8-22)	14.5 (5.4-22.1)	0.032	0.0347	0.0548	0.0002
CD45RA+ CCR7+ PD-1- CD57+	0.4 (0.2-1.1)	0.5 (0.2-1.4)	0.4 (0.1-1.1)	0.6 (0.2-0.8)	0.4 (0.1-1.3)	0.779	0.8572	0.9432	0.5743
CD45RA+ CCR7+ PD-1+ CD57+	0.3 (0.1-0.8)	0.3 (0.1-0.9)	0.4 (0.1-1)	0.3 (0.1-0.7)	0.2 (0-2.1)	0.844	0.3609	0.5456	0.2851
CD45RA+ CCR7+ PD-1+ CD57-	1.1 (0.7-2.3)	1.4 (0.8-2.4)	1.4 (0.5-2.3)	1 (0.4-1.7)	0.8 (0.1-5.2)	0.588	0.7824	0.8311	0.7095
CD45RA+ CCR7+ PD-1- CD57-	98 (95.3-98.8)	96.8 (92.7-98.3)	97.1 (95.1-98.9)	97.6 (92.6-98.5)	98.2 (86.5-99)	0.166	0.8988	0.5732	0.2217
CD45RA+ CCR7+ HLA-DR- CD38+	78.5 (69.2-86.4)	74.5 (63.1-81)	77.6 (68.9-85.7)	78.4 (52.1-87.1)	81.7 (53.3-86.8)	0.583	0.8231	0.4182	0.4371
CD45RA+ CCR7+ HLA-DR+ CD38+	1.9 (0.9-5.2)	3.2 (1-6.6)	4 (1.4-6.5)	2.5 (0.6-3.7)	1.8 (0.9-12.2)	0.646	0.5215	0.7907	0.5205
CD45RA+ CCR7+ HLA-DR+ CD38-	0.1 (0.1-0.5)	0.2 (0.1-1)	0.4 (0.1-0.7)	0.3 (0.1-0.6)	0.3 (0.1-1.5)	0.284	0.6255	0.4624	0.4581
CD45RA+ CCR7+ HLA-DR- CD38-	17.3 (10.4-25)	18.3 (10.7-26.3)	15.8 (7.2-26.9)	9.6 (4.9-16)	13.8 (6.4-18.6)	0.249	0.9825	0.7464	0.5685
CD45RA+ CCR7- (EMRA)	7.7 (4.7-11.9)	8.3 (3.9-17.3)	10.3 (5.7-15.6)	12.8 (7.5-17.8)	12.2 (6.5-20)	0.122	0.4241	0.1321	0.0727
CD45RA+ CCR7- HLA-DR- CD38+	39.1 (15.7-60.7)	34.5 (19.2-53.9)	27.2 (15.6-49.2)	35 (23.4-64.4)	50 (23.2-69.6)	0.098	0.3675	0.0574	0.2564
CD45RA+ CCR7- HLA-DR+ CD38+	4.5 (2.6-7.9)	7.4 (3.6-11.1)	6.2 (2.6-9.1)	4.3 (2.3-7.5)	3.5 (1.9-17)	0.198	0.4368	0.1128	0.0923
CD45RA+ CCR7- HLA-DR+ CD38-	3.1 (1-5.8)	4 (2.1-6.9)	5.1 (1.5-8.8)	3.4 (1.3-9.6)	3.4 (0.8-8.4)	0.352	0.5358	0.1221	0.421
CD45RA+ CCR7- HLA-DR- CD38-	47.1 (33.4-67.1)	46.1 (31.4-65.9)	42.3 (24.9-67.5)	41.5 (25.6-63.1)	26.8 (22.8-39.4)	0.0005	0.0729	0.0441	0.0086
CD45RA+ CCR7- PD-1- CD57+	10.4 (1.8-25.9)	13.5 (2.1-30.6)	8.3 (1.8-28.8)	8.7 (2-25.4)	5.4 (1.2-17)	0.101	0.6264	0.1252	0.4005
CD45RA+ CCR7- PD-1+ CD57+	3.5 (0.8-13.9)	5 (1.1-13.6)	4.9 (0.6-11.7)	1.6 (0.3-6.7)	0.4 (0.1-1.6)	<0.0001	0.0293	0.0005	0.0001
CD45RA+ CCR7- PD-1+ CD57-	9.3 (6.2-17.7)	12.5 (8.7-17.1)	11.1 (4.3-17.3)	6.2 (3.6-11.1)	3.1 (1.1-7.8)	<0.0001	<0.0001	0.0013	<0.0001
CD45RA+ CCR7- PD-1- CD57-	64.8 (39-86)	55.7 (38.7-80.6)	52.8 (25.1-77.2)	76.3 (56-93.7)	80 (68.4-93.2)	0.0046	0.0722	0.0168	0.0202
CD45RA- CCR7- (EM)	50.2 (40.8-58.1)	42.3 (30.9-59.3)	45 (38.1-57.5)	56.4 (47.1-64.8)	51.1 (38.8-66)	0.164	0.2061	0.1557	0.0537
CD45RA- CCR7- HLA-DR- CD38+	22.1 (15.7-24.7)	22.8 (17.3-26.9)	22.5 (15.6-27.5)	15.4 (12.4-19.5)	13 (11.8-18)	0.002	0.0041	0.2502	0.0012
CD45RA- CCR7- HLA-DR+ CD38+	8.9 (5.2-13.8)	11.4 (6.2-18.3)	11.6 (7.6-16.4)	6.8 (4.4-12)	4.6 (3-8.3)	0.0003	0.0009	0.0053	0.0001
CD45RA- CCR7- HLA-DR+ CD38-	7.4 (4.8-9.7)	7.7 (5.6-11.9)	8.3 (6.5-13.4)	10.6 (6.8-15.4)	10.7 (7.5-12)	0.478	0.5018	0.3053	0.819
CD45RA- CCR7- HLA-DR- CD38-	61.1 (49.2-67.9)	52.4 (37.2-66.1)	54 (42.7-61.2)	67.9 (58.2-75.6)	68.3 (59.6-72)	0.531	0.0228	0.0315	0.0081
CD45RA- CCR7- PD-1- CD57+	3.7 (1.1-7.1)	3.3 (0.7-5.9)	2.9 (1.1-6.3)	4.3 (1.4-7.7)	2.1 (0.8-5.3)	0.433	0.6898	0.1716	0.3613
CD45RA- CCR7- PD-1+ CD57+	3.8 (2.2-7.8)	3.4 (1.3-7.2)	3.6 (1.2-6.3)	1.9 (1.2-4.3)	0.8 (0.5-2.4)	<0.0001	0.0076	0.0004	<0.0001
CD45RA- CCR7- PD-1+ CD57-	29 (24.4-36.1)	26 (22-35.6)	30 (25.7-33.9)	26 (19.1-32.3)	10.7 (5.8-25.6)	<0.0001	<0.0001	<0.0001	<0.0001
CD45RA- CCR7- PD-1- CD57-	60 (53.6-67)	61 (46.5-70.4)	61.7 (53.7-68.4)	69.6 (63-82)	74.6 (59.1-89)	<0.0001	0.0004	0.0007	<0.0001
CD4+ HLA-DR- CD38+	28.6 (21.9-35.6)	25.6 (16.8-35.5)	27.3 (13-40.9)	22.8 (17.4-33.3)	23.3 (7.9-37)	0.119	0.3401	0.5049	0.0597
CD4+ HLA-DR+ CD38+	4.5 (2.2-5.4)	5.4 (3.2-7.8)	5.6 (3.4-7.5)	3.4 (2.4-5.7)	2.4 (1.1-5.5)	0.003	0.0169	0.0565	0.0052
CD4+ HLA-DR+ CD38-	3.6 (2.6-5.6)	4.1 (2.8-7.3)	5 (3-7.4)	5.8 (3.9-8.6)	5.2 (2.7-8.7)	0.651	0.7028	0.5559	0.9249
CD4+ HLA-DR- CD38-	59.9 (51.4-69.9)	56.8 (45.4-69.5)	50.9 (44.4-65.9)	63 (51.9-70.7)	60.4 (48-69.7)	0.865	0.3312	0.4564	0.3806
* D0 vs. HV
** D3 vs. HV
*** D7 vs. HV
*** CS30 vs. HV

## Sheet: B
Category	D0	D3	D7	D30	P-value
CD4	52.7 (42.8-63.4)	51.7 (41.5-62.6)	50.2 (42.8-56.7)	51.1 (42.3-59.0)	0.82
CD45RA- CCR7+ (CM)	13.8 (9.1-20.6)	12.3 (2.0-17.1)	12.0 (7.5-15.8)	13.2 (9.8-18.7)	0.858
CD45RA- CCR7+ HLA-DR- CD38+	33.2 (26.8-44.8)	33.2 (19.9-44.0)	34.8 (23.8-47.8)	30.4 (23.2-43.0)	0.09
CD45RA- CCR7+ HLA-DR+ CD38+	2.9 (1.3-5.9)	4.0 (2.3-7.9)	5.8 (2.7-10.0)	2.8 (1.8-4.9)	0.227
CD45RA- CCR7+ HLA-DR+ CD38-	1.1 (0.4-1.8)	1.1 (0.8-3.4)	1.4 (0.9-3.5)	1.9 (1.2-3.7)	0.03
CD45RA- CCR7+ HLA-DR- CD38-	61.0 (48.4-68.6)	58.1 (38.2-65.2)	48.6 (35.8-69.5)	62.0 (52.1-69.2)	0.25
CD45RA- CCR7+ PD-1- CD57+	0.4 (0.1-0.8)	0.5 (0.0-0.9)	0.4 (0.0-0.8)	0.3 (0.1-0.7)	0.588
CD45RA- CCR7+ PD-1+ CD57+	0.5 (0.2-1.1)	0.8 (0.3-1.8)	0.8 (0.1-1.7)	0.4 (0.2-1.0)	0.866
CD45RA- CCR7+ PD-1+ CD57-	6.1 (4.4-9.7)	8.6 (5.3-16.5)	10.9 (3.9-20.9)	6.3 (3.2-8.8)	0.459
CD45RA- CCR7+ PD-1- CD57-	92.8 (87.7-94.5)	87.4 (65.2-92.2)	86.8 (71.3-93.9)	92.2 (88.6-95.1)	0.288
CD45RA+ CCR7+ (Naïve)	21.6 (9.4-31.4)	21.2 (12.4-34.4)	20.3 (11.0-32.3)	17.7 (9.5-25.3)	0.043
CD45RA+ CCR7+ PD-1- CD57+	0.4 (0.2-1.1)	0.5 (0.2-1.4)	0.5 (0.2-1.2)	0.5 (0.2-0.8)	0.982
CD45RA+ CCR7+ PD-1+ CD57+	0.3 (0.1-0.8)	0.3 (0.1-0.8)	0.4 (0.1-1.0)	0.3 (0.1-0.7)	0.905
CD45RA+ CCR7+ PD-1+ CD57-	1.1 (0.7-2.3)	1.2 (0.7-1.9)	1.4 (0.8-2.3)	1.1 (0.5-1.9)	0.469
CD45RA+ CCR7+ PD-1- CD57-	98.0 (95.3-98.8)	95.5 (73.5-98.0)	95.4 (84.6-97.6)	97.8 (97.1-98.8)	0.462
CD45RA+ CCR7+ HLA-DR- CD38+	78.5 (69.2-86.4)	70.8 (21.2-79.3)	70.8 (45.0-84.5)	79.8 (67.0-87.7)	0.396
CD45RA+ CCR7+ HLA-DR+ CD38+	1.9 (0.9-5.2)	2.2 (0.8-4.4)	2.5 (1.0-6.5)	3.2 (2.1-4.4)	0.916
CD45RA+ CCR7+ HLA-DR+ CD38-	0.1 (0.1-0.5)	0.2 (0.1-0.7)	0.4 (0.1-0.7)	0.4 (0.2-1.1)	0.137
CD45RA+ CCR7+ HLA-DR- CD38-	17.3 (10.4-25.0)	15.2 (3.9-23.2)	12.6 (6.2-26.9)	14.1 (7.7-27.1)	0.472
CD45RA+ CCR7- (EMRA)	7.7 (4.7-11.8)	13.1 (5.5-24.2)	12.8 (5.9-21.9)	9.9 (6.4-16.1)	0.342
CD45RA+ CCR7- HLA-DR- CD38+	39.1 (15.6-60.7)	45.5 (18.4-60.4)	39.4 (16.4-55.8)	33.9 (16.8-62.4)	0.915
CD45RA+ CCR7- HLA-DR+ CD38+	4.5 (2.6-7.9)	4.8 (3.4-9.7)	6.4 (2.7-11.1)	4.6 (2.7-8.3)	0.493
CD45RA+ CCR7- HLA-DR+ CD38-	3.1 (1.0-5.8)	3.4 (1.4-5.8)	4.3 (1.5-8.8)	3.6 (2.1-9.6)	0.462
CD45RA+ CCR7- HLA-DR- CD38-	47.1 (33.4-67.1)	43.7 (32.7-65.8)	47.9 (33.1-67.5)	45.0 (27.4-65.2)	0.836
CD45RA+ CCR7- PD-1- CD57+	10.4 (1.8-25.9)	11.8 (1.0-30.6)	8.4 (1.0-28.8)	8.7 (2.1-25.4)	0.901
CD45RA+ CCR7- PD-1+ CD57+	3.5 (0.8-13.9)	3.1 (0.6-12.8)	4.4 (1.2-11.7)	1.8 (0.5-6.7)	0.136
CD45RA+ CCR7- PD-1+ CD57-	9.3 (6.2-17.7)	9.8 (5.2-15.5)	11.4 (5.7-18.9)	7.3 (3.0-14.0)	0.115
CD45RA+ CCR7- PD-1- CD57-	64.8 (39.0-86.0)	72.1 (40.5-92.0)	71.5 (32.4-91.3)	75.4 (53.4-89.6)	0.52
CD45RA- CCR7- (EM)	50.1 (40.8-58.1)	50.9 (38.7-61.1)	45.0 (39.5-57.5)	51.9 (46.2-60.7)	0.017
CD45RA- CCR7- HLA-DR- CD38+	22.1 (15.7-24.7)	22.6 (17.9-27.2)	21.9 (15.6-26.8)	15.4 (12.4-19.7)	<0.0001
CD45RA- CCR7- HLA-DR+ CD38+	8.9 (5.2-13.8)	12.3 (7.8-16.8)	13.6 (7.9-18.4)	7.4 (4.4-12.7)	0.003
CD45RA- CCR7- HLA-DR+ CD38-	7.4 (4.8-9.7)	7.9 (6.7-11.7)	8.8 (7.6-11.8)	9.9 (6.2-14.9)	0.038
CD45RA- CCR7- HLA-DR- CD38-	61.0 (49.2-67.9)	58.2 (49.1-71.9)	56.7 (42.7-70.7)	64.2 (56.5-69.4)	0.075
CD45RA- CCR7- PD-1- CD57+	3.7 (1.1-7.1)	3.1 (1.1-5.9)	2.7 (0.9-6.3)	4.3 (1.3-7.7)	0.656
CD45RA- CCR7- PD-1+ CD57+	3.8 (2.2-7.8)	3.4 (1.9-6.7)	3.7 (2.0-6.3)	1.6 (1.0-4.3)	0.064
CD45RA- CCR7- PD-1+ CD57-	29.0 (24.4-36.1)	28.0 (23.9-37.6)	30.8 (28.1-34.5)	25.9 (16.7-29.3)	0.069
CD45RA- CCR7- PD-1- CD57-	60.0 (53.5-67.0)	65.2 (58.0-79.1)	64.2 (53.7-82.0)	66.1 (61.2-75.6)	0.164
CD4+ HLA-DR- CD38+	28.6 (21.9-35.5)	26.8 (21.1-35.3)	27.4 (22.5-40.9)	24.6 (17.6-36.2)	0.118
CD4+ HLA-DR+ CD38+	4.5 (2.2-5.4)	5.3 (3.4-7.5)	5.6 (3.9-8.8)	3.7 (2.4-7.2)	0.026
CD4+ HLA-DR+ CD38-	3.6 (2.6-5.6)	4.2 (3.0-6.8)	5.0 (3.6-7.4)	5.8 (3.5-8.4)	0.005
CD4+ HLA-DR- CD38-	59.9 (51.4-69.9)	59.5 (50.6-70.8)	54.7 (45.6-66.0)	60.4 (50.6-67.8)	0.223
Kruskal-Wallis One-Way ANOVA with Dunn’s post hoc test
CD45RA- CCR7+ HLA-DR+ CD38- D0 x CS30 p= 0.019
CD45RA+ CCR7+ (Naïve) CS30 x D0 p= 0.032
CD45RA- CCR7- (EM) D0 x CS30 p= 0.017
CD45RA- CCR7- HLA-DR- CD38+ CS30 vs D7 p= 0.018; CS30 vs D3 p= 0.001; CS30 vs D0 p> 0.001
CD45RA- CCR7- HLA-DR+ CD38+ CS30 vs d3 p= 0.009; CS30 vs D7 p= 0.008
CD45RA- CCR7- HLA-DR+ CD38- D0 vs CS30 p= 0.041

## Sheet: C
Category	D0	D3	D7	D30	P-value
CD4	57.4 (45.5-65.1)	51.7 (44.1-66.3)	44.7 (36.9-55.8)	52.6 (43.3-59.2)	0.114
CD45RA- CCR7+ (CM)	7.1 (1.1-16.6)	12.3 (0.6-15.2)	10.2 (0.6-15.1)	11.6 (8.1-19.6)	0.977
CD45RA- CCR7+ HLA-DR- CD38+	40.5 (29.6-52.1)	40.3 (28.7-47.5)	34.7 (24.2-35.5)	32.1 (17.4-43.4)	0.032
CD45RA- CCR7+ HLA-DR+ CD38+	5.1 (2.5-10.6)	2.9 (1.9-5.3)	5.7 (2.2-15.2)	2.7 (1.6-6.6)	0.352
CD45RA- CCR7+ HLA-DR+ CD38-	1.0 (0.7-2.2)	0.9 (0.8-2.9)	1.1 (0.0-3.6)	2.2 (1.2-4.8)	0.768
CD45RA- CCR7+ HLA-DR- CD38-	49.0 (39.2-63.6)	55.1 (39.4-63.2)	48.8 (32.3-68.3)	60.9 (51.2-68.2)	0.193
CD45RA- CCR7+ PD-1- CD57+	0.2 (0.0-0.9)	0.4 (0.0-0.7)	0.1 (0.0-0.8)	0.4 (0.2-0.8)	0.67
CD45RA- CCR7+ PD-1+ CD57+	0.7 (0.0-2.5)	0.7 (0.0-1.6)	0.7 (0.0-4.1)	0.6 (0.3-1.0)	0.939
CD45RA- CCR7+ PD-1+ CD57-	9.5 (4.2-23.1)	6.9 (4.6-24.6)	15.8 (5.4-56.5)	5.9 (3.0-11.8)	0.593
CD45RA- CCR7+ PD-1- CD57-	89.0 (75.0-93.9)	91.2 (59.5-92.8)	72.0 (36.4-89.1)	92.2 (86.2-95.0)	0.266
CD45RA+ CCR7+ (Naïve)	28.4 (22.4-39.8)	26.5 (21.2-52.0)	20.6 (16.5-36.0)	18.6 (7.6-25.3)	0.005
CD45RA+ CCR7+ PD-1- CD57+	0.4 (0.2-0.8)	0.2 (0.2-0.5)	0.3 (0.1-1.0)	0.6 (0.2-0.8)	0.776
CD45RA+ CCR7+ PD-1+ CD57+	0.4 (0.1-0.6)	0.3 (0.1-0.5)	0.4 (0.1-0.7)	0.3 (0.1-0.7)	0.942
CD45RA+ CCR7+ PD-1+ CD57-	1.0 (0.4-1.6)	0.9 (0.5-1.5)	1.3 (0.5-2.6)	1.2 (0.6-1.7)	0.376
CD45RA+ CCR7+ PD-1- CD57-	95.8 (26.4-98.2)	95.3 (36.6-98.5)	93.4 (4.2-96.5)	97.8 (94.1-98.7)	0.612
CD45RA+ CCR7+ HLA-DR- CD38+	58.8 (16.2-80.4)	75.2 (12.0-79.1)	68.1 (3.8-73.0)	84.3 (60.6-88.5)	0.702
CD45RA+ CCR7+ HLA-DR+ CD38+	1.6 (0.4-5.1)	1.0 (0.6-3.0)	1.5 (0.4-3.8)	3.1 (1.1-3.8)	0.827
CD45RA+ CCR7+ HLA-DR+ CD38-	0.1 (0.0-0.3)	0.1 (0.0-0.3)	0.1 (0.0-0.5)	0.3 (0.1-0.6)	0.915
CD45RA+ CCR7+ HLA-DR- CD38-	12.0 (6.4-20.4)	14.7 (2.9-22.9)	17.3 (1.0-28.6)	8.6 (5.0-13.7)	0.994
CD45RA+ CCR7- (EMRA)	11.8 (5.1-33.9)	10.5 (5.0-35.4)	14.5 (5.8-22.0)	11.6 (6.7-17.8)	0.998
CD45RA+ CCR7- HLA-DR- CD38+	33.6 (16.1-73.8)	48.7 (27.6-62.4)	41.0 (26.5-66.5)	32.9 (23.4-71.2)	0.996
CD45RA+ CCR7- HLA-DR+ CD38+	4.6 (2.9-17.4)	4.0 (2.8-13.7)	8.9 (2.3-15.7)	4.2 (2.2-7.5)	0.873
CD45RA+ CCR7- HLA-DR+ CD38-	3.8 (0.6-6.9)	2.4 (0.6-6.2)	3.1 (1.5-6.9)	3.4 (0.9-11.0)	0.587
CD45RA+ CCR7- HLA-DR- CD38-	47.9 (30.2-74.9)	41.6 (33.4-64.2)	40.0 (22.3-57.5)	41.5 (24.3-65.2)	0.953
CD45RA+ CCR7- PD-1- CD57+	7.0 (0.8-31.6)	11.1 (0.6-30.1)	7.9 (1.0-23.6)	6.2 (1.7-25.2)	0.673
CD45RA+ CCR7- PD-1+ CD57+	6.0 (0.2-10.1)	3.4 (0.4-13.6)	5.0 (0.3-6.8)	1.5 (0.3-5.0)	0.992
CD45RA+ CCR7- PD-1+ CD57-	8.6 (4.3-22.8)	10.9 (5.1-15.7)	11.8 (6.1-20.1)	5.6 (3.0-12.7)	0.598
CD45RA+ CCR7- PD-1- CD57-	60.3 (47.0-96.0)	65.4 (42.4-96.0)	72.0 (43.4-96.5)	76.2 (56.0-94.2)	0.992
CD45RA- CCR7- (EM)	42.0 (33.0-55.5)	45.7 (25.6-54.6)	42.0 (37.0-57.5)	53.0 (46.2-68.0)	0.037
CD45RA- CCR7- HLA-DR- CD38+	24.1 (18.8-33.2)	24.6 (21.1-30.2)	22.7 (18.7-28.6)	14.8 (12.4-19.0)	0.076
CD45RA- CCR7- HLA-DR+ CD38+	10.8 (7.4-24.9)	12.8 (8.2-20.5)	14.6 (9.0-37.5)	5.5 (4.2-9.6)	0.542
CD45RA- CCR7- HLA-DR+ CD38-	9.0 (5.1-11.8)	8.8 (7.0-16.1)	11.1 (8.4-13.0)	9.6 (6.0-14.3)	0.434
CD45RA- CCR7- HLA-DR- CD38-	57.2 (37.2-76.3)	63.4 (41.4-67.6)	47.4 (35.3-69.7)	67.9 (58.2-75.4)	0.607
CD45RA- CCR7- PD-1- CD57+	1.8 (0.9-11.4)	3.0 (1.0-6.8)	1.4 (0.7-4.8)	4.4 (1.0-6.5)	0.425
CD45RA- CCR7- PD-1+ CD57+	2.4 (1.3-6.4)	2.2 (1.0-5.1)	2.9 (1.6-5.6)	1.6 (1.2-4.3)	0.932
CD45RA- CCR7- PD-1+ CD57-	28.4 (23.2-39.8)	26.6 (21.6-37.8)	30.9 (29.4-40.0)	25.6 (17.1-34.1)	0.225
CD45RA- CCR7- PD-1- CD57-	65.0 (41.0-90.2)	75.6 (61.0-101.5)	68.5 (53.6-94.9)	68.5 (63.0-82.0)	0.875
CD4+ HLA-DR- CD38+	31.1 (23.6-44.6)	27.3 (25.4-43.0)	27.5 (23.7-34.4)	25.9 (15.9-40.5)	0.03
CD4+ HLA-DR+ CD38+	4.8 (3.0-9.1)	3.4 (3.1-6.8)	5.8 (3.8-16.0)	3.0 (2.1-4.6)	0.615
CD4+ HLA-DR+ CD38-	3.7 (2.5-7.2)	3.6 (2.5-8.1)	4.8 (3.6-7.5)	5.1 (3.7-8.4)	0.089
CD4+ HLA-DR- CD38-	59.9 (45.4-63.5)	57.0 (45.6-66.1)	50.7 (35.6-65.4)	60.8 (51.0-73.8)	0.195
Kruskal-Wallis One-Way ANOVA with Dunn’s post hoc test
CD45RA- CCR7+ HLA-DR- CD38+ CS-31 vs D0 p= 0.029
CD45RA+ CCR7+ (Naïve) CS-31 vs D0 p= 0.011; CS-31 vs D3 p= 0.007
CD45RA- CCR7- (EM) D3 vs CS-31 p= 0.049

## Sheet: D
Category	D0	D3	D7	D30	P-value
CD4	49.0 (41.8-63.2)	51.7 (39.7-55.5)	53.2 (42.8-58.4)	52.6 (43.3-59.2)	0.698
CD45RA- CCR7+ (CM)	12.2 (8.3-23.7)	13.4 (3.4-17.7)	13.1 (8.4-18.2)	11.6 (8.1-19.6)	0.791
CD45RA- CCR7+ HLA-DR- CD38+	38.4 (27.6-51.1)	30.8 (11.7-41.6)	44.5 (22.2-50.6)	32.1 (17.4-43.4)	0.296
CD45RA- CCR7+ HLA-DR+ CD38+	3.5 (1.2-5.8)	4.1 (2.2-8.1)	5.8 (2.9-6.1)	2.7 (1.6-6.6)	0.207
CD45RA- CCR7+ HLA-DR+ CD38-	1.2 (0.3-2.3)	1.1 (0.6-3.5)	1.4 (1.2-2.3)	2.2 (1.2-4.8)	0.046
CD45RA- CCR7+ HLA-DR- CD38-	58.0 (40.1-66.5)	61.5 (37.4-65.6)	48.4 (45.3-69.9)	60.9 (51.2-68.2)	0.822
CD45RA- CCR7+ PD-1- CD57+	0.3 (0.0-0.7)	0.6 (0.1-1.1)	0.4 (0.2-0.8)	0.4 (0.2-0.8)	0.473
CD45RA- CCR7+ PD-1+ CD57+	0.6 (0.3-1.5)	0.9 (0.3-2.0)	0.9 (0.6-1.6)	0.6 (0.3-1.0)	0.412
CD45RA- CCR7+ PD-1+ CD57-	6.8 (3.9-12.6)	9.9 (5.5-14.6)	9.0 (2.8-11.2)	5.9 (3.0-11.8)	0.43
CD45RA- CCR7+ PD-1- CD57-	90.9 (84.9-93.3)	85.8 (75.0-92.0)	89.1 (85.9-95.0)	92.2 (86.2-95.0)	0.114
CD45RA+ CCR7+ (Naïve)	23.4 (9.5-34.2)	13.1 (10.5-33.6)	19.9 (9.7-31.0)	18.6 (7.6-25.3)	0.429
CD45RA+ CCR7+ PD-1- CD57+	0.5 (0.1-1.3)	0.7 (0.3-1.6)	1.0 (0.2-1.7)	0.6 (0.2-0.8)	0.613
CD45RA+ CCR7+ PD-1+ CD57+	0.3 (0.1-1.2)	0.4 (0.1-1.0)	0.4 (0.2-1.0)	0.3 (0.1-0.7)	0.63
CD45RA+ CCR7+ PD-1+ CD57-	1.1 (0.8-2.6)	1.3 (0.8-2.3)	1.6 (0.9-2.1)	1.2 (0.6-1.7)	0.786
CD45RA+ CCR7+ PD-1- CD57-	96.8 (89.4-98.5)	95.7 (75.5-97.8)	96.7 (90.8-98.1)	97.8 (94.1-98.7)	0.306
CD45RA+ CCR7+ HLA-DR- CD38+	75.8 (62.8-87.3)	70.3 (48.8-79.9)	84.5 (65.9-87.2)	84.3 (60.6-88.5)	0.194
CD45RA+ CCR7+ HLA-DR+ CD38+	1.8 (0.8-5.8)	4.1 (1.1-8.0)	4.1 (2.4-7.0)	3.1 (1.1-3.8)	0.409
CD45RA+ CCR7+ HLA-DR+ CD38-	0.1 (0.0-0.4)	0.2 (0.1-1.1)	0.5 (0.2-0.8)	0.3 (0.1-0.6)	0.036
CD45RA+ CCR7+ HLA-DR- CD38-	13.7 (6.2-20.2)	15.5 (5.4-26.5)	10.5 (7.5-23.7)	8.6 (5.0-13.7)	0.402
CD45RA+ CCR7- (EMRA)	7.2 (4.2-13.3)	15.0 (5.8-21.4)	11.8 (6.4-16.6)	11.6 (6.7-17.8)	0.172
CD45RA+ CCR7- HLA-DR- CD38+	41.5 (21.2-62.8)	45.0 (16.2-60.2)	28.6 (14.8-52.2)	32.9 (23.4-71.2)	0.725
CD45RA+ CCR7- HLA-DR+ CD38+	5.0 (2.8-9.4)	6.4 (3.5-10.0)	6.2 (2.8-8.4)	4.2 (2.2-7.5)	0.501
CD45RA+ CCR7- HLA-DR+ CD38-	3.1 (0.9-6.5)	3.4 (1.6-5.8)	5.3 (1.8-9.3)	3.4 (0.9-11.0)	0.458
CD45RA+ CCR7- HLA-DR- CD38-	45.3 (30.1-64.4)	44.2 (30.7-70.5)	50.4 (35.6-68.4)	41.5 (24.3-65.2)	0.696
CD45RA+ CCR7- PD-1- CD57+	11.1 (2.9-26.6)	12.6 (1.2-31.6)	8.9 (2.1-44.0)	6.2 (1.7-25.2)	0.821
CD45RA+ CCR7- PD-1+ CD57+	6.2 (1.6-15.9)	2.7 (1.1-10.9)	3.8 (1.6-14.4)	1.5 (0.3-5.0)	0.062
CD45RA+ CCR7- PD-1+ CD57-	9.6 (5.8-15.6)	9.6 (5.1-14.4)	10.9 (4.3-17.3)	5.6 (3.0-12.7)	0.192
CD45RA+ CCR7- PD-1- CD57-	66.2 (37.2-86.1)	74.5 (38.3-88.9)	71.1 (29.2-90.9)	76.2 (56.0-94.2)	0.395
CD45RA- CCR7- (EM)	47.5 (37.7-56.4)	53.5 (41.3-63.0)	45.2 (41.7-61.2)	53.0 (46.2-68.0)	0.231
CD45RA- CCR7- HLA-DR- CD38+	23.1 (18.8-28.3)	22.3 (17.1-24.7)	21.0 (12.3-26.6)	14.8 (12.4-19.0)	0.001
CD45RA- CCR7- HLA-DR+ CD38+	9.1 (5.9-14.1)	11.8 (7.2-16.2)	10.4 (7.2-14.4)	5.5 (4.2-9.6)	0.01
CD45RA- CCR7- HLA-DR+ CD38-	6.3 (4.6-9.7)	7.7 (6.1-10.4)	8.3 (6.6-9.8)	9.6 (6.0-14.3)	0.128
CD45RA- CCR7- HLA-DR- CD38-	59.9 (49.7-69.8)	56.3 (50.1-73.6)	60.1 (52.3-71.4)	67.9 (58.2-75.4)	0.164
CD45RA- CCR7- PD-1- CD57+	4.1 (2.1-6.8)	3.2 (1.1-5.9)	3.6 (2.6-6.9)	4.4 (1.0-6.5)	0.793
CD45RA- CCR7- PD-1+ CD57+	4.1 (2.4-9.3)	4.9 (2.3-7.5)	5.7 (2.7-6.3)	1.6 (1.2-4.3)	0.006
CD45RA- CCR7- PD-1+ CD57-	29.8 (25.9-34.4)	29.3 (24.6-38.1)	30.7 (23.0-34.0)	25.6 (17.1-34.1)	0.252
CD45RA- CCR7- PD-1- CD57-	59.5 (51.0-73.4)	64.4 (51.2-70.9)	61.7 (53.7-68.3)	68.5 (63.0-82.0)	0.108
CD4+ HLA-DR- CD38+	30.2 (22.3-38.5)	24.6 (18.8-35.2)	27.1 (13.9-43.2)	25.9 (15.9-40.5)	0.463
CD4+ HLA-DR+ CD38+	4.7 (2.7-5.8)	5.6 (3.9-8.2)	5.4 (4.1-7.5)	3.0 (2.1-4.6)	0.004
CD4+ HLA-DR+ CD38-	3.4 (2.2-5.1)	4.4 (3.3-6.6)	5.2 (3.1-7.4)	5.1 (3.7-8.4)	0.046
CD4+ HLA-DR- CD38-	58.5 (47.5-69.8)	60.2 (52.1-71.9)	55.9 (46.9-69.4)	60.8 (51.0-73.8)	0.585
Kruskal-Wallis One-Way ANOVA with Dunn’s post hoc test
CD45RA- CCR7+ HLA-DR+ CD38- D0 vs CS30 p= 0.033
CD45RA- CCR7- HLA-DR- CD38+ CS30 vs D3 p= 0.026; CS30 vs D0 p< 0.001
CD45RA- CCR7- HLA-DR+ CD38+ CS30 vs D3 p= 0.009
CD45RA- CCR7- PD-1+ CD57+ CS30 vs D3 p= 0.038; CS30 vs D0 p= 0.009

## Sheet: E
Category	D0-Critical	D0-Non-Critical	HV	P-value
CD4	57.4 (45.5-65.1)	49 (41.8-63.2)	47.8 (36.3-55.4)	0.234
CD45RA- CCR7+ (CM)	7.1 (1.1-16.6)	12.3 (8.3-23.7)	4.8 (0.8-11.5)	0.006
CD45RA- CCR7+ HLA-DR- CD38+	40.5 (29.6-52.1)	38.4 (27.6-51.1)	28.4 (19.4-43.1)	0.221
CD45RA- CCR7+ HLA-DR+ CD38+	5.1 (2.5-10.6)	3.5 (1.2-5.8)	2.5 (1.7-6.7)	0.23
CD45RA- CCR7+ HLA-DR+ CD38-	1 (0.7-2.2)	1.2 (0.3-2.3)	2.4 (1.4-10)	0.001
CD45RA- CCR7+ HLA-DR- CD38-	49 (39.3-63.6)	58 (40.1-66.6)	51.9 (29-66.7)	0.569
CD45RA- CCR7+ PD-1- CD57+	0.2 (0-0.9)	0.3 (0-0.7)	0.3 (0-0.7)	0.876
CD45RA- CCR7+ PD-1+ CD57+	0.7 (0-2.5)	0.6 (0.3-1.5)	1 (0.3-2.8)	0.751
CD45RA- CCR7+ PD-1+ CD57-	9.5 (4.2-23.1)	6.8 (3.9-12.6)	8.3 (3.6-48.9)	0.637
CD45RA- CCR7+ PD-1- CD57-	89 (75-93.9)	90.9 (84.9-93.3)	75.9 (39.7-91.3)	0.096
CD45RA+ CCR7+ (Naïve)	28.4 (22.4-39.8)	23.5 (9.5-34.2)	14.5 (8.8-31.1)	0.022
CD45RA+ CCR7+ PD-1- CD57+	0.4 (0.3-0.8)	0.5 (0.1-1.3)	0.4 (0.1-5)	0.89
CD45RA+ CCR7+ PD-1+ CD57+	0.4 (0.1-0.6)	0.3 (0.1-1.2)	0.5 (0.1-2.3)	0.254
CD45RA+ CCR7+ PD-1+ CD57-	1 (0.4-1.6)	1.1 (0.8-2.6)	1 (0.7-2.4)	0.476
CD45RA+ CCR7+ PD-1- CD57-	95.8 (26.4-98.2)	96.9 (89.4-98.5)	31.5 (4.5-98.2)	0.05
CD45RA+ CCR7+ HLA-DR- CD38+	58.8 (16.2-80.4)	75.9 (62.8-87.3)	8.1 (2.6-83.4)	0.058
CD45RA+ CCR7+ HLA-DR+ CD38+	1.6 (0.4-5.1)	1.8 (0.8-5.8)	2.4 (0.6-3.8)	0.808
CD45RA+ CCR7+ HLA-DR+ CD38-	0.1 (0-0.3)	0.1 (0-0.4)	0.3 (0.1-0.8)	0.369
CD45RA+ CCR7+ HLA-DR- CD38-	12 (6.4-20.4)	13.7 (6.2-20.2)	1.7 (0.9-6.4)	<0.0001
CD45RA+ CCR7- (EMRA)	11.8 (5.1-33.9)	7.2 (4.2-13.3)	14.8 (4.4-23)	0.139
CD45RA+ CCR7- HLA-DR- CD38+	33.6 (16.2-73.8)	41.5 (21.2-62.8)	50.3 (25.5-70.6)	0.651
CD45RA+ CCR7- HLA-DR+ CD38+	4.6 (2.9-17.5)	5 (2.8-9.4)	4.3 (1.9-17.4)	0.681
CD45RA+ CCR7- HLA-DR+ CD38-	3.8 (0.6-6.9)	3.1 (0.9-6.5)	3.4 (1.9-8.9)	0.655
CD45RA+ CCR7- HLA-DR- CD38-	47.9 (30.2-74.9)	45.3 (30.1-64.4)	26.3 (17.2-34.6)	0.006
CD45RA+ CCR7- PD-1- CD57+	7 (0.8-31.6)	11.1 (2.9-26.6)	5.4 (2.3-17)	0.349
CD45RA+ CCR7- PD-1+ CD57+	6 (0.2-10.1)	6.2 (1.6-15.9)	0.5 (0.1-1.5)	0.005
CD45RA+ CCR7- PD-1+ CD57-	8.6 (4.3-22.8)	9.6 (5.8-15.6)	3.1 (0.9-6)	<0.0001
CD45RA+ CCR7- PD-1- CD57-	60.3 (47-96.1)	66.3 (37.2-86.1)	81.5 (72.1-94)	0.094
CD45RA- CCR7- (EM)	42 (33.1-55.5)	47.5 (37.7-56.4)	56.5 (38.8-66)	0.16
CD45RA- CCR7- HLA-DR- CD38+	24.1 (18.8-33.2)	23.1 (18.8-28.3)	13 (11.9-18)	<0.0001
CD45RA- CCR7- HLA-DR+ CD38+	10.9 (7.4-24.9)	9.1 (5.9-14.1)	4.5 (3-6.2)	<0.0001
CD45RA- CCR7- HLA-DR+ CD38-	9 (5.1-11.8)	6.3 (4.6-9.7)	9.1 (4.7-12)	0.328
CD45RA- CCR7- HLA-DR- CD38-	57.2 (37.2-76.3)	59.9 (49.7-69.8)	70.9 (53.7-79.4)	0.461
CD45RA- CCR7- PD-1- CD57+	1.8 (0.9-11.4)	4.1 (2.1-6.8)	1.5 (0.5-5.3)	0.192
CD45RA- CCR7- PD-1+ CD57+	2.4 (1.3-6.4)	4.1 (2.4-9.3)	0.8 (0.3-2.4)	<0.0001
CD45RA- CCR7- PD-1+ CD57-	28.5 (23.3-39.8)	29.8 (25.9-34.4)	10.7 (4.4-25.6)	<0.0001
CD45RA- CCR7- PD-1- CD57-	65 (41-90.2)	59.6 (51-73.4)	78.4 (50.1-89.6)	0.366
CD4+ HLA-DR- CD38+	31.1 (23.6-44.6)	30.3 (22.3-38.5)	23.3 (3.2-36)	0.148
CD4+ HLA-DR+ CD38+	4.8 (3.1-9.1)	4.7 (2.7-5.8)	2.4 (1.3-3.5)	<0.0001
CD4+ HLA-DR+ CD38-	3.7 (2.5-7.2)	3.4 (2.2-5.1)	4.6 (2.5-5.4)	0.62
CD4+ HLA-DR- CD38-	59.9 (45.4-63.5)	58.5 (47.5-69.8)	59.7 (12.9-64.1)	0.653
Kruskal-Wallis One-Way ANOVA with Dunn’s post hoc test
CD45RA- CCR7+ healthy volunteers vs non-critical p= 0.006
CD45RA- CCR7+ HLADR+ CD38 healthy volunteers vs non-critical p = 0.001 e healthy volunteers vs critical p = 0.022
CD45RA+ CCR7+ healthy volunteers vs critical p= 0.017
CD45RA+ CCR7+ HLADR- CD38- healthy volunteers vs non-critical p < 0.001 e healthy volunteers vs critical p = 0.004
CD45RA+ CCR7- HLADR- CD38- healthy volunteers vs non-critical p= 0.015 e healthy volunteers vs critical p= 0.017
CD45RA+ CCR7- PD1+ CD57+ healthy volunteers vs non-critical p= 0.003
CD45RA+ CCR7- PD1+ CD57 healthy volunteers vs critical p= 0.009 e healthy volunteers vs non-critical p< 0.001
CD45RA- CCR7- HLADR- CD38+ healthy volunteers vs non-critical p< 0.001 e healthy volunteers vs critical p = 0.001
CD45RA- CCR7- HLADR+ CD38+ healthy volunteers vs non-critical p = 0.001 e healthy volunteers vs critical p<0.001
CD45RA- CCR7- PD1+ CD57+ healthy volunteers vs critical p = 0.036 e healthy volunteers vs non-critical p< 0.001
CD45RA- CCR7- PD1+ CD57 healthy volunteers vs critical p= 0.001 e healthy volunteers vs non-critical p= 0.005
CD4+ HLADR+ CD38+ healthy volunteers vs non-critical p= 0.001 e healthy volunteers vs critical p = 0.002

## Sheet: F
Category	D3-Critical	D3-Non-critical	HV	P-value
CD4	51.7 (44.1-66.4)	51.7 (39.7-55.5)	47.8 (36.3-55.4)	0.379
CD45RA- CCR7+ (CM)	12.3 (0.6-15.2)	13.4 (3.5-17.7)	4.8 (0.8-11.5)	0.056
CD45RA- CCR7+ HLA-DR- CD38+	40.3 (28.7-47.6)	30.8 (11.7-41.6)	28.4 (19.4-43.1)	0.382
CD45RA- CCR7+ HLA-DR+ CD38+	2.9 (2-5.4)	4.1 (2.3-8.1)	2.5 (1.7-6.7)	0.55
CD45RA- CCR7+ HLA-DR+ CD38-	0.9 (0.8-2.9)	1.1 (0.6-3.5)	2.4 (1.4-10)	0.049
CD45RA- CCR7+ HLA-DR- CD38-	55.1 (39.4-63.2)	61.5 (37.4-65.6)	51.9 (29-66.7)	0.558
CD45RA- CCR7+ PD-1- CD57+	0.4 (0-0.7)	0.6 (0.1-1.1)	0.3 (0-0.7)	0.24
CD45RA- CCR7+ PD-1+ CD57+	0.7 (0-1.6)	0.9 (0.3-2)	1 (0.3-2.8)	0.842
CD45RA- CCR7+ PD-1+ CD57-	6.9 (4.6-24.7)	9.9 (5.5-14.6)	8.3 (3.6-48.9)	0.938
CD45RA- CCR7+ PD-1- CD57-	91.2 (59.5-92.8)	85.8 (75-92)	75.9 (39.7-91.3)	0.454
CD45RA+ CCR7+ (Naïve)	26.5 (21.2-52)	13.1 (10.5-33.6)	14.5 (8.8-31.1)	0.008
CD45RA+ CCR7+ PD-1- CD57+	0.2 (0.2-0.5)	0.7 (0.3-1.6)	0.4 (0.1-5)	0.306
CD45RA+ CCR7+ PD-1+ CD57+	0.3 (0.1-0.5)	0.4 (0.1-1)	0.5 (0.1-2.3)	0.268
CD45RA+ CCR7+ PD-1+ CD57-	1 (0.5-1.5)	1.3 (0.8-2.3)	1 (0.7-2.4)	0.629
CD45RA+ CCR7+ PD-1- CD57-	95.3 (36.6-98.5)	95.7 (75.5-97.8)	31.5 (4.5-98.2)	0.23
CD45RA+ CCR7+ HLA-DR- CD38+	75.2 (12-79.1)	70.3 (48.8-79.9)	8.1 (2.6-83.4)	0.44
CD45RA+ CCR7+ HLA-DR+ CD38+	1 (0.6-3)	4.1 (1.1-8)	2.4 (0.6-3.8)	0.097
CD45RA+ CCR7+ HLA-DR+ CD38-	0.1 (0.1-0.3)	0.2 (0.1-1.1)	0.3 (0.1-0.8)	0.487
CD45RA+ CCR7+ HLA-DR- CD38-	14.7 (2.9-22.9)	15.5 (5.4-26.5)	1.7 (0.9-6.4)	0.001
CD45RA+ CCR7- (EMRA)	10.5 (5-35.4)	15 (5.9-21.4)	14.8 (4.4-23)	0.992
CD45RA+ CCR7- HLA-DR- CD38+	48.7 (27.6-62.4)	45 (16.2-60.2)	50.3 (25.5-70.6)	0.282
CD45RA+ CCR7- HLA-DR+ CD38+	4 (2.8-13.7)	6.4 (3.5-10)	4.3 (1.9-17.4)	0.779
CD45RA+ CCR7- HLA-DR+ CD38-	2.4 (0.6-6.2)	3.4 (1.7-5.8)	3.4 (1.9-8.9)	0.466
CD45RA+ CCR7- HLA-DR- CD38-	41.6 (33.4-64.2)	44.2 (30.7-70.5)	26.3 (17.2-34.6)	0.003
CD45RA+ CCR7- PD-1- CD57+	11.1 (0.7-30.1)	12.6 (1.2-31.6)	5.4 (2.3-17)	0.641
CD45RA+ CCR7- PD-1+ CD57+	3.4 (0.4-13.6)	2.7 (1.1-10.9)	0.5 (0.1-1.5)	0.012
CD45RA+ CCR7- PD-1+ CD57-	10.9 (5.1-15.7)	9.7 (5.1-14.4)	3.1 (0.9-6)	<0.0001
CD45RA+ CCR7- PD-1- CD57-	65.4 (42.4-96)	74.5 (38.3-88.9)	81.5 (72.1-94)	0.196
CD45RA- CCR7- (EM)	45.7 (25.6-54.7)	53.5 (41.3-63)	56.5 (38.8-66)	0.059
CD45RA- CCR7- HLA-DR- CD38+	24.6 (21.1-30.2)	22.3 (17.1-24.7)	13 (11.9-18)	<0.0001
CD45RA- CCR7- HLA-DR+ CD38+	12.8 (8.2-20.5)	11.8 (7.2-16.2)	4.5 (3-6.2)	<0.0001
CD45RA- CCR7- HLA-DR+ CD38-	8.8 (7-16.1)	7.7 (6.1-10.4)	9.1 (4.7-12)	0.446
CD45RA- CCR7- HLA-DR- CD38-	63.4 (41.4-67.6)	56.3 (50.1-73.6)	70.9 (53.7-79.4)	0.428
CD45RA- CCR7- PD-1- CD57+	3.1 (1-6.8)	3.2 (1.1-5.9)	1.5 (0.5-5.3)	0.44
CD45RA- CCR7- PD-1+ CD57+	2.2 (1-5.1)	4.9 (2.3-7.5)	0.8 (0.3-2.4)	<0.0001
CD45RA- CCR7- PD-1+ CD57-	26.6 (21.7-37.8)	29.3 (24.6-38.1)	10.7 (4.4-25.6)	0.001
CD45RA- CCR7- PD-1- CD57-	75.6 (61-101.5)	64.4 (51.2-70.9)	78.4 (50.1-89.6)	0.236
CD4+ HLA-DR- CD38+	27.3 (25.4-43)	24.6 (18.8-35.2)	23.3 (3.2-36)	0.238
CD4+ HLA-DR+ CD38+	3.4 (3.1-6.8)	5.6 (3.9-8.2)	2.4 (1.3-3.5)	<0.0001
CD4+ HLA-DR+ CD38-	3.6 (2.5-8.1)	4.5 (3.3-6.6)	4.6 (2.5-5.4)	0.764
CD4+ HLA-DR- CD38-	57 (45.6-66.1)	60.2 (52.1-71.9)	59.7 (12.9-64.1)	0.211
Kruskal-Wallis One-Way ANOVA with Dunn’s post hoc test
CD45RA+ CCR7+ healthy volunteers vs critical p= 0.015 e critical vs non-critical p= 0.018
CD45RA+ CCR7+ HLADR- CD38- healthy volunteers vs critical p= 0.015 e healthy volunteers vs non-critical p= 0.001
CD45RA+ CCR7- HLADR- CD38- healthy volunteers vs critical p=0.034 e healthy volunteers vs non-critical p= 0.004
CD45RA+ CCR7- PD1+ CD57+ healthy volunteers vs non-critical p= 0.010
CD45RA+ CCR7- PD1+ CD57- healthy volunteers vs critical p= 0.006 e healthy volunteers vs non-critical p= 0.001
CD45RA- CCR7- HLADR- CD38+ healthy volunteers vs non-critical p= 0.009 e healthy volunteers vs critical p< 0.001
CD45RA- CCR7- HLADR+ CD38+ healthy volunteers vs non-critical p< 0.001 e healthy volunteers vs critical p< 0.001
CD45RA- CCR7- PD1+ CD57+ healthy volunteers vs non-critical p< 0.001
CD45RA- CCR7- PD1+ CD57- healthy volunteers vs critical p= 0.025 e healthy volunteers vs non-critical p= 0.001
CD4+ HLADR+ CD38+ healthy volunteers vs critical p= 0.026 e healthy volunteers vs non-critical p< 0.001

## Sheet: G
Category	D7-Critical	D7-Non-critical	HV	P-value
CD4	44.7 (36.9-55.8)	53.2 (42.8-58.4)	47.8 (36.3-55.4)	0.514
CD45RA- CCR7+ (CM)	10.2 (0.6-15.1)	13.1 (8.4-18.2)	4.8 (0.8-11.5)	0.013
CD45RA- CCR7+ HLA-DR- CD38+	34.7 (24.2-35.5)	44.5 (22.2-50.6)	28.4 (19.4-43.1)	0.516
CD45RA- CCR7+ HLA-DR+ CD38+	5.7 (2.2-15.2)	5.8 (2.9-6.1)	2.5 (1.7-6.7)	0.287
CD45RA- CCR7+ HLA-DR+ CD38-	1.2 (0-3.6)	1.4 (1.2-2.3)	2.4 (1.4-10)	0.087
CD45RA- CCR7+ HLA-DR- CD38-	48.8 (32.3-68.3)	48.4 (45.3-69.9)	51.9 (29-66.7)	0.703
CD45RA- CCR7+ PD-1- CD57+	0.2 (0-0.8)	0.4 (0.2-0.9)	0.3 (0-0.7)	0.571
CD45RA- CCR7+ PD-1+ CD57+	0.7 (0-4.1)	0.9 (0.6-1.6)	1 (0.3-2.8)	0.736
CD45RA- CCR7+ PD-1+ CD57-	15.8 (5.4-56.5)	9 (2.8-11.2)	8.3 (3.6-48.9)	0.224
CD45RA- CCR7+ PD-1- CD57-	72 (36.4-89.1)	89.1 (85.9-95)	75.9 (39.7-91.3)	0.052
CD45RA+ CCR7+ (Naïve)	20.6 (16.5-36)	19.9 (9.7-31)	14.5 (8.8-31.1)	0.169
CD45RA+ CCR7+ PD-1- CD57+	0.4 (0.1-1)	1 (0.2-1.7)	0.4 (0.1-5)	0.342
CD45RA+ CCR7+ PD-1+ CD57+	0.4 (0.1-0.7)	0.4 (0.2-1)	0.5 (0.1-2.3)	0.344
CD45RA+ CCR7+ PD-1+ CD57-	1.3 (0.5-2.7)	1.6 (0.9-2.1)	1 (0.7-2.4)	0.873
CD45RA+ CCR7+ PD-1- CD57-	93.4 (4.2-96.5)	96.7 (90.8-98.1)	31.5 (4.5-98.2)	0.106
CD45RA+ CCR7+ HLA-DR- CD38+	68.1 (3.8-73)	84.5 (65.9-87.2)	8.1 (2.6-83.4)	0.03
CD45RA+ CCR7+ HLA-DR+ CD38+	1.5 (0.4-3.8)	4.1 (2.4-7)	2.4 (0.6-3.8)	0.078
CD45RA+ CCR7+ HLA-DR+ CD38-	0.1 (0-0.5)	0.5 (0.2-0.9)	0.3 (0.1-0.8)	0.159
CD45RA+ CCR7+ HLA-DR- CD38-	17.3 (1-28.6)	10.5 (7.5-23.7)	1.7 (0.9-6.4)	0.008
CD45RA+ CCR7- (EMRA)	14.5 (5.8-22)	11.8 (6.4-16.6)	14.8 (4.4-23)	0.921
CD45RA+ CCR7- HLA-DR- CD38+	41 (26.5-66.5)	28.6 (14.8-52.2)	50.3 (25.5-70.6)	0.265
CD45RA+ CCR7- HLA-DR+ CD38+	8.9 (2.3-15.7)	6.2 (2.8-8.4)	4.3 (1.9-17.4)	0.638
CD45RA+ CCR7- HLA-DR+ CD38-	3.1 (1.5-6.9)	5.3 (1.8-9.3)	3.4 (1.9-8.9)	0.678
CD45RA+ CCR7- HLA-DR- CD38-	40 (22.3-57.5)	50.4 (35.6-68.4)	26.3 (17.2-34.6)	0.015
CD45RA+ CCR7- PD-1- CD57+	7.9 (1-23.6)	8.9 (2.1-44)	5.4 (2.3-17)	0.588
CD45RA+ CCR7- PD-1+ CD57+	5 (0.3-6.8)	3.8 (1.6-14.4)	0.5 (0.1-1.5)	0.018
CD45RA+ CCR7- PD-1+ CD57-	11.8 (6.1-20.1)	10.9 (4.4-17.3)	3.1 (0.9-6)	0.001
CD45RA+ CCR7- PD-1- CD57-	72 (43.4-96.5)	71.1 (29.2-90.9)	81.5 (72.1-94)	0.248
CD45RA- CCR7- (EM)	42 (37-57.5)	45.2 (41.7-61.2)	56.5 (38.8-66)	0.221
CD45RA- CCR7- HLA-DR- CD38+	22.7 (18.7-28.6)	21 (12.3-26.6)	13 (11.9-18)	0.004
CD45RA- CCR7- HLA-DR+ CD38+	14.6 (9-37.5)	10.4 (7.2-14.4)	4.5 (3-6.2)	<0.0001
CD45RA- CCR7- HLA-DR+ CD38-	11.1 (8.4-13)	8.3 (6.6-9.8)	9.1 (4.7-12)	0.351
CD45RA- CCR7- HLA-DR- CD38-	47.4 (35.3-69.7)	60.1 (52.3-71.4)	70.9 (53.7-79.4)	0.363
CD45RA- CCR7- PD-1- CD57+	1.4 (0.7-4.8)	3.6 (2.6-6.9)	1.5 (0.5-5.3)	0.308
CD45RA- CCR7- PD-1+ CD57+	2.9 (1.6-5.6)	5.7 (2.7-6.3)	0.8 (0.3-2.4)	<0.0001
CD45RA- CCR7- PD-1+ CD57-	30.9 (29.4-40)	30.7 (23-34)	10.7 (4.4-25.6)	0.001
CD45RA- CCR7- PD-1- CD57-	68.5 (53.6-94.9)	61.7 (53.7-68.3)	78.4 (50.1-89.6)	0.515
CD4+ HLA-DR- CD38+	27.5 (23.7-34.4)	27.1 (13.9-43.2)	23.3 (3.2-36)	0.365
CD4+ HLA-DR+ CD38+	5.8 (3.8-16)	5.4 (4.1-7.5)	2.4 (1.3-3.5)	<0.0001
CD4+ HLA-DR+ CD38-	4.8 (3.6-7.5)	5.2 (3.1-7.4)	4.6 (2.5-5.4)	0.309
CD4+ HLA-DR- CD38-	50.7 (35.6-65.4)	55.9 (46.9-69.4)	59.7 (12.9-64.1)	0.55
Kruskal-Wallis One-Way ANOVA with Dunn’s post hoc test
CD45RA- CCR7+ healthy volunteers vs non-critical p= 0.009
CD45RA+ CCR7+ HLADR- CD38+ healthy volunteers vs non-critical p= 0.041
CD45RA+ CCR7+ HLADR- CD38- healthy volunteers vs non-critical p= 0.013
CD45RA+ CCR7- HLADR- CD38- healthy volunteers vs non-critical p= 0.020
CD45RA+ CCR7- PD1+ CD57+ healthy volunteers vs non-critical p= 0.022
CD45RA+ CCR7- PD1+ CD57- healthy volunteers vs non-critical p= 0.009 e healthy volunteers vs critical p= 0.002
CD45RA- CCR7- HLADR- CD38+ healthy volunteers vs critical p= 0.004
CD45RA- CCR7- HLADR+ CD38+ healthy volunteers vs non-critical p= 0.009 e healthy volunteers vs critical p< 0.001
CD45RA- CCR7- PD1+ CD57+ healthy volunteers vs critical p= 0.018 e healthy volunteers vs non-critical p= 0.001
CD45RA- CCR7- PD1+ CD57- healthy volunteers vs non-critical p= 0.013 e healthy volunteers vs critical p= 0.002
CD4+ HLADR+ CD38+ healthy volunteers vs non-critical p= 0.001 e healthy volunteers vs critical p= 0.001

## Sheet: H
Category	CS30-Critical	CS30-Non-Critical	HV	P-value
CD4	42.5 (34.8-55.8)	52.7 (43.3-59.2)	47.8 (36.3-55.4)	0.144
CD45RA- CCR7+ (CM)	13 (2.4-15.5)	11.7 (8.1-19.6)	4.8 (0.8-11.5)	0.009
CD45RA- CCR7+ HLA-DR- CD38+	27.5 (12.8-30.2)	32.1 (17.4-43.4)	28.4 (19.4-43.1)	0.448
CD45RA- CCR7+ HLA-DR+ CD38+	4 (2.2-5.8)	2.7 (1.6-6.7)	2.5 (1.7-6.7)	0.765
CD45RA- CCR7+ HLA-DR+ CD38-	2.3 (0.3-5.5)	2.2 (1.2-4.8)	2.4 (1.4-10)	0.493
CD45RA- CCR7+ HLA-DR- CD38-	66.7 (58.3-77.3)	60.9 (51.2-68.2)	51.9 (29-66.7)	0.098
CD45RA- CCR7+ PD-1- CD57+	0.7 (0-1.7)	0.4 (0.2-0.8)	0.3 (0-0.7)	0.473
CD45RA- CCR7+ PD-1+ CD57+	0.9 (0.1-3)	0.6 (0.3-1)	1 (0.3-2.8)	0.481
CD45RA- CCR7+ PD-1+ CD57-	8.1 (3.7-27.8)	5.9 (3-11.8)	8.3 (3.6-48.9)	0.702
CD45RA- CCR7+ PD-1- CD57-	83.3 (45.5-91.7)	92.2 (86.3-95)	75.9 (39.7-91.3)	0.059
CD45RA+ CCR7+ (Naïve)	16.2 (12.3-19.7)	18.6 (7.6-25.3)	14.5 (8.8-31.1)	0.977
CD45RA+ CCR7+ PD-1- CD57+	0.6 (0.1-0.8)	0.6 (0.2-0.8)	0.4 (0.1-5)	0.934
CD45RA+ CCR7+ PD-1+ CD57+	0.4 (0.1-0.8)	0.3 (0.1-0.7)	0.5 (0.1-2.3)	0.436
CD45RA+ CCR7+ PD-1+ CD57-	0.5 (0.3-1.2)	1.2 (0.6-1.7)	1 (0.7-2.4)	0.229
CD45RA+ CCR7+ PD-1- CD57-	96.5 (2.3-97.8)	97.8 (94.1-98.7)	31.5 (4.5-98.2)	0.043
CD45RA+ CCR7+ HLA-DR- CD38+	69.7 (2.3-75.4)	84.4 (60.7-88.6)	8.1 (2.6-83.4)	0.014
CD45RA+ CCR7+ HLA-DR+ CD38+	1.2 (0.2-2.5)	3.1 (1.1-3.9)	2.4 (0.6-3.8)	0.192
CD45RA+ CCR7+ HLA-DR+ CD38-	0.2 (0-0.7)	0.3 (0.1-0.6)	0.3 (0.1-0.8)	0.71
CD45RA+ CCR7+ HLA-DR- CD38-	18.1 (0.4-24.5)	8.6 (5-13.7)	1.7 (0.9-6.4)	0.024
CD45RA+ CCR7- (EMRA)	13.2 (9.7-22.6)	11.6 (6.7-17.8)	14.8 (4.4-23)	0.824
CD45RA+ CCR7- HLA-DR- CD38+	37.2 (18.7-63.3)	32.9 (23.4-71.2)	50.3 (25.5-70.6)	0.586
CD45RA+ CCR7- HLA-DR+ CD38+	4.2 (2.7-12.2)	4.3 (2.2-7.5)	4.3 (1.9-17.4)	0.821
CD45RA+ CCR7- HLA-DR+ CD38-	4.2 (1.8-9.6)	3.4 (0.9-11)	3.4 (1.9-8.9)	0.885
CD45RA+ CCR7- HLA-DR- CD38-	41 (30.3-58.9)	41.6 (24.3-65.2)	26.3 (17.2-34.6)	0.036
CD45RA+ CCR7- PD-1- CD57+	19.5 (4.2-40)	6.2 (1.7-25.3)	5.4 (2.3-17)	0.308
CD45RA+ CCR7- PD-1+ CD57+	2.3 (0.3-8.2)	1.5 (0.3-5)	0.5 (0.1-1.5)	0.163
CD45RA+ CCR7- PD-1+ CD57-	6.9 (4.1-9.8)	5.6 (3-12.7)	3.1 (0.9-6)	0.039
CD45RA+ CCR7- PD-1- CD57-	79.7 (38.5-93.3)	76.3 (56-94.2)	81.5 (72.1-94)	0.806
CD45RA- CCR7- (EM)	57.7 (52.1-61.5)	53.1 (46.2-68)	56.5 (38.8-66)	0.75
CD45RA- CCR7- HLA-DR- CD38+	16.2 (12.4-20.6)	14.9 (12.5-19)	13 (11.9-18)	0.667
CD45RA- CCR7- HLA-DR+ CD38+	10.7 (6.3-17.8)	5.5 (4.2-9.6)	4.5 (3-6.2)	0.01
CD45RA- CCR7- HLA-DR+ CD38-	13.7 (8.3-20.3)	9.6 (6-14.3)	9.1 (4.7-12)	0.16
CD45RA- CCR7- HLA-DR- CD38-	70 (49.9-76.3)	67.9 (58.2-75.4)	70.9 (53.7-79.4)	0.986
CD45RA- CCR7- PD-1- CD57+	3.8 (2.1-13.2)	4.4 (1.1-6.5)	1.5 (0.5-5.3)	0.134
CD45RA- CCR7- PD-1+ CD57+	3.6 (1-8.8)	1.6 (1.2-4.3)	0.8 (0.3-2.4)	0.009
CD45RA- CCR7- PD-1+ CD57-	26.5 (20.3-29.4)	25.6 (17.1-34.1)	10.7 (4.4-25.6)	0.012
CD45RA- CCR7- PD-1- CD57-	74.2 (51.8-92.7)	68.6 (63-82)	78.4 (50.1-89.6)	0.886
CD4+ HLA-DR- CD38+	21.7 (19.3-25.4)	25.9 (16-40.5)	23.3 (3.2-36)	0.598
CD4+ HLA-DR+ CD38+	5 (3.3-9.8)	3 (2.1-4.6)	2.4 (1.3-3.5)	0.004
CD4+ HLA-DR+ CD38-	7.9 (5.2-12.4)	5.1 (3.7-8.4)	4.6 (2.5-5.4)	0.043
CD4+ HLA-DR- CD38-	66.4 (55-67.8)	60.8 (51-73.8)	59.7 (12.9-64.1)	0.176
Kruskal-Wallis One-Way ANOVA with Dunn’s post hoc test
CD45RA- CCR7+ healthy volunteers s vs non-critical p= 0.007
CD45RA+ CCR7+ HLADR- CD38+ healthy volunteers s vs non-critical p= 0.031
CD45RA+ CCR7+ HLADR- CD38- healthy volunteers s vs non-critical p= 0.030
CD45RA- CCR7- HLADR+ CD38+ healthy volunteers s vs critical p= 0.007
CD45RA- CCR7- PD1+ CD57+ healthy volunteers s vs non-critical p= 0.034 e healthy volunteers s vs critical 0.027
CD45RA- CCR7- PD1+ CD57- healthy volunteers s vs non-critical p= 0.014
CD4+ HLADR+ CD38+ healthy volunteers s vs critical p= 0.004
CD4+ HLADR+ CD38- healthy volunteers s vs critical p= 0.039

## Sheet: I
Category	D0	D3	D7	CS30	HV	P-Value*	P-Value**	P-Value***	P-Value***
CD8	36.5 (28.4-50.6)	40 (31.5-51.7)	42.5 (33.3-50.6)	39.7 (29.6-50.7)	30.9 (19.9-40.8)	0.03	0.005	0.002	0.01
CD45RA- CCR7+ (CM)	1.9 (1.2-3.5)	1.9 (1.3-3.4)	1.9 (1.1-2.8)	1.8 (0.9-4.4)	2.1 (0.6-3.5)	0.922	0.944	0.834	0.961
CD45RA- CCR7+ HLA-DR- CD38+	16.6 (13-21.9)	14 (9.9-18.7)	11.1 (6.6-13.9)	7.8 (6.2-12.8)	9 (4.9-12.5)	<0.0001	0.014	0.32	0.969
CD45RA- CCR7+ HLA-DR+ CD38+	6.9 (4.7-13.1)	9.6 (4.5-12.9)	12.5 (6-17.8)	8.1 (3.9-13.3)	5.5 (3.2-18.1)	0.362	0.553	0.108	0.726
CD45RA- CCR7+ HLA-DR+ CD38-	2.2 (0.5-4.7)	2.9 (1.2-5.1)	3.6 (2.4-6.7)	7.2 (4.5-12)	9.7 (6.3-17.6)	<0.0001	<0.0001	0.001	0.167
CD45RA- CCR7+ HLA-DR- CD38-	69.5 (62.2-77)	73.3 (60-78.1)	72.3 (60.1-78.2)	72 (66.1-83.8)	75.4 (56.5-80)	0.559	0.832	0.979	0.559
CD45RA- CCR7+ PD-1- CD57+	2.9 (0.6-12.3)	4.6 (1.3-8.5)	7.1 (1.8-16)	5.6 (1.6-15.3)	5.7 (1.1-8.2)	0.933	0.943	0.314	0.572
CD45RA- CCR7+ PD-1+ CD57+	6.7 (2.2-16.6)	5.6 (2.6-10.7)	8.7 (5.3-17.6)	4.7 (2.5-15.4)	6.8 (3.5-14.3)	0.646	0.371	0.353	0.514
CD45RA- CCR7+ PD-1+ CD57-	15.1 (10.3-24.8)	14.3 (10.7-23.4)	18 (14.3-29.3)	20.8 (12.6-23.9)	17.9 (13.2-28)	0.171	0.243	0.638	0.718
CD45RA- CCR7+ PD-1- CD57-	65.8 (44.7-82.5)	67.8 (54.9-82)	54.7 (38.3-73.6)	63 (44.9-75.5)	67 (40-75.9)	0.44	0.317	0.497	0.868
CD45RA+ CCR7+ (Naïve)	10.9 (5.6-17.9)	9.9 (5.8-16.4)	8 (4.5-18.3)	5.5 (2.8-11.3)	8.1 (3-19.8)	0.226	0.421	0.695	0.465
CD45RA+ CCR7+ HLA-DR- CD38+	1.9 (0.7-5.3)	2 (0.8-4.4)	2.3 (0.8-5.8)	3 (1.1-7.5)	3.7 (0.4-9.7)	0.661	0.547	0.714	0.876
CD45RA+ CCR7+ HLA-DR+ CD38+	2.1 (0.7-7.1)	2.3 (0.8-5.9)	2.8 (1.1-5.4)	2.6 (1.2-5.4)	3.1 (0.4-13.9)	0.851	0.684	0.875	0.922
CD45RA+ CCR7+ HLA-DR+ CD38-	4.6 (2.9-8)	5.5 (3.2-9.6)	6 (2.8-10.5)	7.8 (4.3-12.1)	5.8 (3-8.7)	0.666	0.832	0.958	0.179
CD45RA+ CCR7+ HLA-DR- CD38-	90.8 (76.5-93.9)	87.6 (79.4-93.1)	86.6 (81.7-90.4)	85.2 (70.3-90.1)	75.1 (34.7-91.6)	0.015	0.015	0.084	0.081
CD45RA+ CCR7- (EMRA)	40 (33.8-55.7)	44.1 (30.1-50.1)	40.6 (29.9-52.2)	40.3 (32.1-52.5)	37.6 (21.9-45.7)	0.057	0.061	0.166	0.088
CD45RA+ CCR7- HLA-DR- CD38+	16.7 (8.5-25.4)	10 (6.2-13.6)	6.1 (4.2-8.4)	5.5 (3.2-10.5)	5.9 (2.5-13.4)	<0.0001	0.054	0.754	0.884
CD45RA+ CCR7- HLA-DR+ CD38+	13 (6.1-23.1)	12.3 (7.2-28.2)	8.5 (7.5-22)	7.3 (5.2-12.8)	3.3 (1.3-6.4)	<0.0001	<0.0001	0.001	0.005
CD45RA+ CCR7- HLA-DR+ CD38-	9.1 (4.9-13.3)	10.9 (8.1-17.2)	14.2 (8.4-20.7)	14.3 (11.1-23.9)	12.9 (7.7-32.3)	0.016	0.367	0.774	0.612
CD45RA+ CCR7- HLA-DR- CD38-	60.1 (31.9-70.4)	66.1 (34-73.7)	64.2 (45.7-75.2)	66.6 (50.9-74.5)	73.2 (56-81.4)	0.01	0.042	0.214	0.235
CD45RA+ CCR7- PD-1- CD57+	40.4 (28.5-63.2)	39.8 (25.3-56.4)	40.7 (26.7-62.8)	31.3 (22.4-50.9)	29.6 (17.9-50.9)	0.073	0.187	0.174	0.647
CD45RA+ CCR7- PD-1+ CD57+	4.1 (2-9.2)	4.5 (2.3-9.8)	4.2 (2-7.4)	2.7 (1.5-4.6)	2.6 (1-4.7)	0.068	0.048	0.143	0.922
CD45RA+ CCR7- PD-1+ CD57-	8.9 (5.8-16.5)	10.6 (7.2-22)	8.9 (6.6-17.5)	9.8 (5.4-15.6)	4 (2.5-9.6)	0.002	<0.0001	0.002	0.004
CD45RA+ CCR7- PD-1- CD57-	34.6 (24.5-50.6)	36.3 (27.7-50.9)	38.2 (25.5-48.6)	45.9 (34.6-61.7)	58 (39-66.4)	0.001	0.001	0.004	0.161
CD45RA- CCR7- (EM)	40.4 (30.9-47.5)	41.8 (32.2-50.4)	45.9 (36.6-52.7)	45.8 (40.9-54.2)	47.5 (32.8-58.9)	0.031	0.084	0.425	0.592
CD45RA- CCR7- HLA-DR- CD38+	15.8 (10.4-20.6)	12.8 (7.6-17.6)	8.5 (6-10.9)	4.6 (2.9-8)	3 (2.3-3.5)	<0.0001	<0.0001	<0.0001	0.017
CD45RA- CCR7- HLA-DR+ CD38+	14.6 (8.4-22.8)	21 (12.6-34.1)	19 (12.6-29.7)	12.8 (8.3-23.2)	4.8 (3-6.5)	<0.0001	<0.0001	<0.0001	<0.0001
CD45RA- CCR7- HLA-DR+ CD38-	3.7 (2-7.3)	5.8 (3.1-8.7)	6.9 (3.5-12.1)	12.3 (6.6-18.5)	9.4 (6.4-13.7)	0.001	0.01	0.2	0.533
CD45RA- CCR7- HLA-DR- CD38-	63.5 (47.2-71.8)	58.6 (37.9-69.7)	62.7 (53.4-76.2)	69 (53.7-77.9)	83.2 (71.5-86.3)	<0.0001	<0.0001	<0.0001	0.008
CD45RA- CCR7- PD-1- CD57+	19.4 (9-35.8)	13.7 (5.7-29.2)	17.9 (5-30.6)	18 (8.5-30.8)	19.2 (5.7-25.7)	0.518	0.797	0.927	0.755
CD45RA- CCR7- PD-1+ CD57+	6.5 (3.9-10.2)	7.7 (4.2-11.9)	7.2 (4.5-9.6)	3.7 (2.8-6.9)	3.7 (1.2-7.1)	0.008	0.001	0.01	0.242
CD45RA- CCR7- PD-1+ CD57-	23.2 (16.1-32.3)	28.2 (18.7-36.4)	29.9 (20.2-34.3)	22.8 (15.5-27.9)	16.5 (7-22)	0.019	0.002	0.004	0.051
CD45RA- CCR7- PD-1- CD57-	43.1 (30-55)	43.8 (33.6-53.7)	41.7 (34.3-48.6)	51.1 (40.4-61.4)	52 (43.7-71.5)	0.033	0.029	0.016	0.36
* D0 vs. HV
** D3 vs. HV
*** D7 vs. HV
*** CS30 vs. HV

[truncated: 7 more sheets: J, K, L, M, N, O, P]
