# Supplementary material for: Tracking immune dysregulation in COVID-19: lymphocyte dynamics from hospitalization to recovery
Source: Braz J Med Biol Res. 2025 Nov 14;58:e14960. doi: 10.1590/1414-431X2025e14960 (PMC12645439; doi:10.1590/1414-431X2025e14960)
Supplement: Supplementary file 1 [file 1414-431X-bjmbr-58-e14960-suppl.zip › 14960 - Supplementary Table S1.xlsx]

## Sheet: Guidance
Tab	Description - TruCounts analyses
A	Statistical description of comparisons of critical vs critical patients and all COVID-19 patients vs Health Volunteers
B	COVID19 patients - All Samples Over time comparation
C	COVID19 critical patients - Over time comparation
D	COVID19 non-critical patients - Over time comparation

## Sheet: A
Day 0
Cell type, Median (Q25-Q75)	Critical (N = 14)	Non-critical (N = 29)	All patients (N = 43)	Health Control (N = 19)	P-value *	P-value **
Total lymphocytes (abs)	850 (614-990.25)	1218 (840.5-1639)	990 (709-1487)	2000 (1777-2397)	0.0128384	≤ 0.0001
T lymphocytes (%)	63 (54-67.75)	72 (63-78)	67 (62-77)	71 (66-76)	0.00616838	0.166609
T lymphocytes (abs)	525.5 (428.25-663.5)	894 (529.5-1216.5)	671 (485-1044)	1417 (1258-1604)	0.00885203	≤ 0.0001
Cytotoxic T lymphocytes (%)	19.5 (15-25)	26 (18-32.5)	23 (17-29)	23 (21-28)	0.0443577	0.736678
Cytotoxic T lymphocytes (abs)	189.5 (128.50-244)	290 (153.5-517.5)	218 (148-386)	440 (370-618)	0.033557	0.000255223
Helper T lymphocytes (%)	37.5 (35-44.25)	42 (36.5-52)	41 (35-48)	45 (40-51)	0.208195	0.0677189
Helper T lymphocytes (abs)	358 (284.25-393.75)	602 (353.5-727.5)	406 (316-678)	912 (805-1045)	0.0110864	≤ 0.0001
Double-positive T lymphocytes (%)	1 (0-1)	1 (0-1)	1 (0-1)	1 (0-1)	0.552591	≥ 0.9
Double-positive T lymphocytes (abs)	4.5 (3-6)	8 (5-15.5)	6 (4-14)	14 (8-26)	0.0251263	0.00440501
NK lymphocytes (%)	18 (8.75-29.25)	10 (6.5-15.5)	11 (7-20)	13 (9-21)	0.0500314	0.467643
NK lymphocytes (abs)	145 (60.25-242.75)	122 (77.5-170)	131 (71-174)	281 (167-405)	0.825622	≤ 0.0001
B lymphocytes (%)	14.5 (10.75-26.5)	14 (10-19)	14 (10-19)	12 (11-14)	0.594445	0.137628
B lymphocytes (abs)	134.5 (64.5-254.5)	160 (96-219.5)	149 (95-229)	241 (195-284)	0.38522	0.0046191
T Helper/Suppressor Ratio	1.9 (1.48-2.54)	1.66 (1.24-2.65)	1.72 (1.41-2.49)	1.99 (1.59-2.49)	0.228044	0.487176
Day 7
Cell type, Median (Q25-Q75)	Critical (N = 11)	Non-critical (N = 9)	All patients (N = 20)	Health Control (N = 19)	P-value *	P-value **
Total lymphocytes (abs)	1067 (846-1378)	1711 (1176-2316)	1318 (872-1678.5)	2000 (1777-2397)	0.0303685	0.000196778
T lymphocytes (%)	71 (63-79)	71 (69-72)	71 (65.75-73.5)	71 (66-76)	≥ 0.9	0.622043
T lymphocytes (abs)	731 (528-975)	1213 (834-1679)	936.5 (680.5-1244.5)	1417 (1258-1604)	0.0366828	0.000674336
Cytotoxic T lymphocytes (%)	22 (17-25)	24 (19-30)	23 (17.75-27.75)	23 (21-28)	0.341188	≥ 0.9
Cytotoxic T lymphocytes (abs)	215 (129-310)	349 (242-580)	304 (182.5-394)	440 (370-618)	0.0440827	0.00317522
Helper T lymphocytes (%)	46 (41-51)	44 (39-51)	45.5 (40.25-50.5)	45 (40-51)	0.568375	≥ 0.9
Helper T lymphocytes (abs)	513 (409-637)	822 (499-916)	578 (433.5-783.5)	912 (805-1045)	0.052705	≤ 0.0001
Double-positive T lymphocytes (%)	1 (0-1)	1 (1-2)	1 (1-1)	1 (0-1)	0.132847	0.33929
Double-positive T lymphocytes (abs)	7 (2-12)	22 (9-24)	9.5 (6.25-22.75)	14 (8-26)	0.0165807	0.237486
NK lymphocytes (%)	10 (5-13)	15 (11-18)	11.5 (7.25-15.75)	13 (9-21)	0.0301196	0.231213
NK lymphocytes (abs)	97 (49-172)	239 (187-358)	174.5 (82-231.25)	281 (167-405)	0.00124275	0.0093453
B lymphocytes (%)	16 (13-21)	11 (6-16)	14.5 (8.25-17.75)	12 (11-14)	0.0865425	0.345098
B lymphocytes (abs)	225 (72-297)	187 (106-245)	187.5 (99.25-251.25)	241 (195-284)	≥ 0.9	0.0973665
T Helper/Suppressor Ratio	2.15 (1.88-2.54)	1.65 (1.38-3.00)	1.96 (1.58-2.46)	1.99 (1.59-2.49)	0.238959	≥ 0.9
CS 30
Cell type, Median (Q25-Q75)	Critical (N = 8)	Non-critical (N = 23)	All patients (N = 31)	Health Control (N = 19)	P-value *	P-value **
Total lymphocytes (abs)	2578.5 (1960.75-2923.5)	2292 (1979-2907)	2455 (1979-2907)	2000 (1777-2397)	0.856684	0.0251785
T lymphocytes (%)	73 (70-84)	76 (66-79)	75 (67-79)	71 (66-76)	0.768686	0.279413
T lymphocytes (abs)	1765.5 (1583.75-2036.75)	1769 (1447-2081)	1769 (1463-2042)	1417 (1258-1604)	0.786492	0.012129
Cytotoxic T lymphocytes (%)	28.5 (24.25-36.5)	26 (18-34)	27 (19-34)	23 (21-28)	0.390601	0.183361
Cytotoxic T lymphocytes (abs)	726 (556.75-886)	719 (434-926)	724 (448-926)	440 (370-618)	0.619477	0.0245418
Helper T lymphocytes (%)	43.5 (36.75-47.5)	45 (40-49)	45 (39-49)	45 (40-51)	0.389641	0.482673
Helper T lymphocytes (abs)	1100.5 (719-1345)	1029 (826-1384)	1029 (785-1372)	912 (805-1045)	0.557284	0.12875
Double-positive T lymphocytes (%)	1 (0.25-1.75)	1 (1-1)	1 (1-1)	1 (0-1)	≥ 0.9	0.310969
Double-positive T lymphocytes (abs)	19 (9-44.75)	20 (12-39)	20 (12-39)	14 (8-26)	≥ 0.9	0.384347
NK lymphocytes (%)	12.5 (4.25-25.25)	11 (7-19)	11 (7-19)	13 (9-21)	≥ 0.9	0.367637
NK lymphocytes (abs)	269 (103-673.5)	270 (138-382)	270 (138-426)	281 (167-405)	≥ 0.9	≥ 0.9
B lymphocytes (%)	6.5 (5.25-11.5)	12 (6-16)	10 (6-15)	12 (11-14)	0.158655	0.25672
B lymphocytes (abs)	145.5 (98-326.25)	251 (138-404)	221 (124-378)	241 (195-284)	0.22288	0.741538
T Helper/Suppressor Ratio	1.31 (1.11-1.99)	1.57 (1.34-2.49)	1.52 (1.21-2.48)	1.99 (1.59-2.49)	0.206029	0.167781
* Critical vs Non-Critical Diferences between groups were assessed using the Mann–Whitney U test.
**All patients vs Health Controls -Diferences between groups were assessed using the Mann–Whitney U test.

## Sheet: B
COVID19 patients - All Samples Over time comparation
Cell type, Median (Q25-Q75)	D0	D7	CS30	P-value
Total lymphocytes (abs)	990 (709-1487)	1318 (872-1678.5)	2455 (1979-2907)	≤ 0.0001
T lymphocytes (%)	67 (62-77)	71 (65.75-73.5)	75 (67-79)	0.038
T lymphocytes (abs)	671 (485-1044)	936 (680.5-1244.5)	1769 (1463-2042)	≤ 0.0001
Cytotoxic T lymphocytes (%)	23 (17-29)	23 (17.75-27.75)	27 (19-34)	0.188
Cytotoxic T lymphocytes (abs)	218 (148-386)	304 (182.5-394)	724 (448-926)	≤ 0.0001
Helper T lymphocytes (%)	41 (35-48)	45.5 (40.25-50.5)	45 (39-49)	0.174
Helper T lymphocytes (abs)	406 (316-678)	578 (433-783.5)	1029 (785-1372)	≤ 0.0001
Double-positive T lymphocytes (%)	1 (0-1)	1 (1-1)	1 (1-1)	0.319
Double-positive T lymphocytes (abs)	6 (4-14)	9.5 (6.25-22.75)	20 (12-39)	≤ 0.0001
NK lymphocytes (%)	11 (7-20)	11.5 (7.25-15.75)	11 (7-19)	≥ 0.9
NK lymphocytes (abs)	131 (71-174)	174.5 (82-231.25)	270 (138-426)	≤ 0.0001
B lymphocytes (%)	14 (10-19)	14.5 (8.25-17.75)	10 (6-15)	0.019
B lymphocytes (abs)	149 (95-229)	187.5 (99.25-251.25)	221 (124-378)	0.056
T Helper/Suppressor Ratio	1.72 (1.41-2.49)	1.96 (1.58-2.46)	1.52 (1.21-2.48)	0.355
Kruskal-Wallis One-Way ANOVA with Dunn’s post hoc test
Total lymphocytes = D0 vs CS30, P < 0.0001 and D7 vs CS30 < 0.0001
T lymphocytes (%) = D0 vs CS30, P = 0.032
T lymphocytes (abs) = D0 vs CS30, P < 0.0001 and D7 vs CS30 < 0.0001
Cytotoxic T lymphocytes (abs) = D0 vs CS30, P < 0.0001 and D7 vs CS30 = 0.002
Helper T lymphocytes (abs) = D0 vs CS30, P < 0.0001 and D7 vs CS30 < 0.0001
Double-positive T lymphocytes (abs) = D0 vs CS30, P < 0.0001
NK lymphocytes (abs) = D0 vs CS30, P < 0.0001 and D7 vs CS30 = 0.048
B lymphocytes (%) = D0 vs CS30, P = 0.017

## Sheet: C
COVID19 critical patients - Over time comparation
Cell type, Median (Q25-Q75)	D0	D7	CS30	P-value
Total lymphocytes (abs)	850 (614-990.3)	1067 (846-1378)	2578.5 (1960.8-2923.5)	≤ 0.0001
T lymphocytes (%)	63 (54-67.8)	71 (63-79)	73 (70-84)	0.012
T lymphocytes (abs)	525.5 (428.3-663.5)	731 (528-975)	1765.5 (1583.75-2036.75)	≤ 0.0001
Cytotoxic T lymphocytes (%)	19.5 (15-25)	22 (17-25)	28.5 (24.25-36.5)	0.02
Cytotoxic T lymphocytes (abs)	189.5 (128.5-244)	215 (129-310)	726 (556.75-886)	≤ 0.0001
Helper T lymphocytes (%)	37.5 (35-44.3)	46 (41-51)	43.5 (36.75-47.5)	0.056
Helper T lymphocytes (abs)	358.0 (284.3-393.8)	513 (409-637)	1100.5 (719-1345)	≤ 0.0001
Double-positive T lymphocytes (%)	1 (0-1)	1 (0-1)	1 (0.25-1.75)	0.622
Double-positive T lymphocytes (abs)	5 (3-6)	7 (2-12)	19 (9-44.75)	0.005
NK lymphocytes (%)	18 (8.8-29.3)	10 (5-13)	12.5 (4.25-25.25)	0.105
NK lymphocytes (abs)	145 (60.3-242.8)	97 (49-172)	269 (103.0-673.5)	0.056
B lymphocytes (%)	14.5 (10.8-26.5)	16 (13-21)	6.5 (5.25-11.5)	0.025
B lymphocytes (abs)	134.5 (64.5-254.5)	225 (72-297)	145.5 (98.0-326.25)	0.572
T Helper/Suppressor Ratio	1.9 (1.5-2.5)	2.15 (1.88-2.54)	1.31 (1.11-1.99)	0.071
Kruskal-Wallis One-Way ANOVA with Dunn’s post hoc test
Total lymphocytes (abs) = D0 vs CS30, P < 0.0001 and D7 vs CS30 = 0.016
T lymphocytes (%) = D0 vs CS30, P = 0.016
T lymphocytes (abs) = D0 vs CS30, P < 0.0001 and D7 vs CS30 = 0.014
Cytotoxic T lymphocytes (%) = D0 vs CS30, P = 0.016
Cytotoxic T lymphocytes (abs) = D0 vs CS30, P < 0.0001 and D7 vs CS30 = 0.005
Helper T lymphocytes (abs) = D0 vs CS30, P < 0.0001 and D7 vs CS30 = 0.034
Double-positive T lymphocytes (abs) = D0 vs CS30, P = 0.003
B lymphocytes (%) = D0 vs CS30, P = 0.048 and D7 vs CS30 = 0.041

## Sheet: D
COVID19 non-critical patients - Over time comparation
Cluster, Median (Q25-Q75)	D0	D7	CS30	P-value
Total lymphocytes (abs)	1218 (841-1639)	1711 (1176-2316)	2292 (1979-2907)	≤ 0.0001
T lymphocytes (%)	72 (63-78)	71 (68.5-72)	76 (66-79)	0.472
T lymphocytes (abs)	894 (529.5-1216.5)	1213 (833.5-1679)	1769 (1447-2081)	≤ 0.0001
Cytotoxic T lymphocytes (%)	26 (18.0-32.5)	24 (19-29.5)	26 (18-34)	≥ 0.9
Cytotoxic T lymphocytes (abs)	290 (153.5-517.5)	349 (242-580)	719 (434-926)	0.005
Helper T lymphocytes (%)	42 (36.5-52)	44 (39-51)	45 (40-49)	0.734
Helper T lymphocytes (abs)	602 (353.5-727.5)	822 (499-916)	1029 (826-1384)	≤ 0.0001
Double-positive T lymphocytes (%)	1 (0-1)	1 (1-1.5)	1 (1-1)	0.365
Double-positive T lymphocytes (abs)	8 (5-15.5)	22 (8.5-23.5)	20 (12-39)	0.012
NK lymphocytes (%)	10 (6.5-15.5)	15 (10.5-18)	11 (7-19)	0.218
NK lymphocytes (abs)	122 (77.5-170)	239 (186.5-357.5)	270 (138-382)	≤ 0.0001
B lymphocytes (%)	14 (10-19)	11 (6-16)	12 (6-16)	0.126
B lymphocytes (abs)	160 (96-219.5)	187 (105.5-244.5)	251 (138-404)	0.076
T Helper/Suppressor Ratio	1.66 (1.24-2.65)	1.7 (1.4-3)	1.6 (1.3-2.5)	≥ 0.9
Kruskal-Wallis One-Way ANOVA with Dunn’s post hoc test
Total lymphocytes (abs) = D0 vs CS30 < 0.0001
T lymphocytes (abs) = D0 vs CS30 < 0.0001
Cytotoxic T lymphocytes (abs) = D0 vs CS30 = 0.003
Helper T lymphocytes (abs) = D0 vs CS30 < 0.0001
Double-positive T lymphocytes (abs)= D0 vs CS30 = 0.014
NK lymphocytes (abs) = D0 vs CS30, P = 0.001 and D7 vs CS30 = 0.011
